# Supplementary material for: Late-Stage Downregulation of miR-138-5p Promotes Colorectal Cancer Progression
Source: Int J Mol Sci. 2026 Apr 9;27(8):3380. doi: 10.3390/ijms27083380 (PMC13116096; doi:10.3390/ijms27083380)
Supplement: Supplementary file 1 [file ijms-27-03380-s001.zip]

Archive with 6 entries (5 files):
- ijms-4172683-supplementary revised/
- ijms-4172683-supplementary revised/Figure S1.pdf
- ijms-4172683-supplementary revised/Table S1.xlsx
- ijms-4172683-supplementary revised/Table S2.xlsx
- ijms-4172683-supplementary revised/Table S3.xlsx
- ijms-4172683-supplementary revised/Table S4.xlsx
