# Supplementary material for: Late-Stage Downregulation of miR-138-5p Promotes Colorectal Cancer Progression
Source: Int J Mol Sci. 2026 Apr 9;27(8):3380. doi: 10.3390/ijms27083380 (PMC13116096; doi:10.3390/ijms27083380)
Supplement: Supplementary file 1 [file ijms-27-03380-s001.zip › ijms-4172683-supplementary revised/Table S1.xlsx]

## Sheet: Supp table GE.miR-138-5P_vs_miR
Table S1. Differentially expressed genes (1.5-fold change, p < 0.05) in miR-138-5p–overexpressing CRC cells.
GeneID (Regulation criterion: fold > 1.5 and rawp p-value < 0.05)	miR-138-5P_vs_miR-Control-log_fold	miR-138-5P_vs_miR-Control-p_value
RNF11	0.649596	0.0213498
ZNF708	0.592105	0.0135866
TCOF1	-0.869676	0.0186858
FBXL17	1.38806	0.0215207
TRERF1	-0.67292	0.0437315
AC129492.3	0.861554	0.0385469
FRG1	1.00819	0.0388637
MCM10	-0.858049	0.020557
ATG4A	1.31405	0.0448064
MARCHF9	0.946503	0.0415105
H2AC20	-1.08338	0.00323266
H2AC21	-1.62502	0.00140708
FAM32A	1.08743	0.00199409
METTL1	-0.814127	0.00952882
NSUN3	0.703962	0.0437099
CDR2L	-1.04817	0.0234142
MBNL2	-0.999673	0.00471065
GALR2	0.6629	0.0068596
LYAR	-0.787048	0.0226187
TSSK6	0.923151	0.0191691
SRM	-1.36488	0.0273315
AKIRIN1	1.04241	0.0191971
H3C1	-1.77035	0.0351866
ATG2B	1.16921	0.00993411
FBXL12	0.825058	0.00867578
SWT1	0.677182	0.0497289
PTPMT1	1.34764	0.016791
PLSCR4	1.09842	0.00419163
MPI	-0.686887	0.0352621
H2AC17	-1.63604	0.00188222
H2AC13	-1.79095	0.00502393
H2AC12	-1.83157	0.00643832
H2AC11	-1.70694	0.00688154
H2AC19	-1.62232	0.00948699
H2AC18	-1.16607	0.0048291
PKD2	1.06909	0.00874388
C4orf3	0.679117	0.0228442
VPS13C	1.27152	0.0462919
BCAT2	-0.789632	0.0253938
PSTK	0.702403	0.0252432
GPAT3	-0.917033	0.00356516
NCSTN	0.812159	0.0154965
SMPD2	-0.593378	0.00997272
MCL1	0.940618	0.0470162
ATG16L1	0.673868	0.0391107
C15orf65	0.790569	0.0445748
ENDOV	1.02356	0.0492478
PLEKHM3	1.03798	0.0394757
VPS4B	0.695501	0.0154758
PPP1R15B	0.622468	0.0311065
KLF15	1.07139	0.0205109
PCNA	-2.03069	0.000881332
COQ4	0.658848	0.0302539
COQ7	0.618781	0.0384044
TPX2	-0.793897	0.0457673
WWC3	1.1389	0.0213551
HINT3	0.765536	0.0288501
RNF6	1.10296	0.0454965
RRAGB	0.608787	0.0405675
ABCE1	-0.613412	0.00827524
NAP1L5	1.67264	0.010545
ADAM15	-1.14289	0.00649546
CPNE1	1.14676	0.0286098
G3BP2	1.10745	0.0225747
DUSP22	1.02858	0.0485661
TMEM129	1.03233	0.0457679
FBXO33	0.655013	0.0150441
S100A2	-1.18648	0.0257293
UNKL	1.20134	0.0408962
H2BU1	-2.35432	0.00194523
CCNA2	-1.23323	0.0146726
SKA3	-1.2241	0.0020209
E2F4	-0.766459	0.00871702
TUSC2	0.907621	0.00516097
PYCR1	-0.720996	0.0124847
SEC24C	0.955062	0.0357571
ZNF699	1.24909	0.0171063
COQ10B	1.04435	0.00709716
MTHFD2	-0.929242	0.0245491
GAS2L3	-1.01103	0.0132733
CYLD	1.00568	0.00948446
RTCA	0.808048	0.0230754
PDLIM5	-0.603922	0.0493807
LMNB1	-0.87058	0.0361511
OPTN	0.666787	0.0426143
PYGM	0.657063	0.0170881
SLC35D1	0.881305	0.0476102
CIR1	0.932326	0.0245675
AC018630.2	0.627019	0.0490736
ZBTB34	0.808882	0.0345543
PEX6	1.02098	0.0300334
ZNF410	0.694269	0.0282027
RASA2	0.749407	0.0188476
MAP1LC3B	1.15064	0.0205043
WDR31	0.646444	0.0359069
KRT19	-1.29298	0.0108404
AUNIP	-0.790895	0.0129149
HGSNAT	1.09962	0.0480896
CDC7	-0.662847	0.0272758
TM9SF1	0.755174	0.0497035
TMEM254	0.988376	0.0106893
MBD5	0.690536	0.0400449
CMTM7	-1.15977	0.0276682
MLPH	-1.18997	0.0286579
SLC25A10	-1.4319	0.00424123
CCDC18	-0.624114	0.0165361
H2BC18	-2.072	0.00181448
H2BC12	-1.58252	0.0035736
H2BC11	-1.75356	0.0235098
H2BC17	-1.81345	0.0158256
H2BC14	-2.25492	0.000249607
H2BC15	-1.70701	0.013148
LYSMD3	1.12616	0.00527437
SLU7	0.820033	0.0266538
TFAP4	-0.664976	0.0396947
PAQR6	0.887399	0.0111393
RAPGEF2	0.722568	0.0479357
TCTN2	0.860264	0.0166049
IFT43	0.678424	0.045188
UNC119B	1.33554	0.0253498
FRS2	0.831536	0.00627155
SLC25A14	0.735064	0.0341659
FAM174A	0.99247	0.0173069
ADIPOR1	1.05356	0.0391377
CD68	-0.746952	0.0396185
ISOC1	-0.985488	0.0388935
PHGDH	-0.812913	0.0372076
MMD	1.07302	0.014701
ZKSCAN5	0.831421	0.00935715
TUBA1C	-0.882213	0.010033
LRRCC1	-0.902408	0.0148902
BBS1	1.03967	0.0156117
BBS2	0.755857	0.0168404
ZSWIM5	0.914722	0.0101683
PIK3C3	0.605537	0.0209279
TUBA1B	-1.16321	0.0342566
CHMP5	0.682422	0.0355369
WSB1	1.01428	0.0247114
RAB11FIP1	-0.696166	0.0145968
HMGB2	-1.20072	0.003925
ARHGEF17	1.22538	0.044355
MND1	-0.966456	0.0318808
CD44	-1.35491	0.046832
CALU	1.42143	0.0408597
ACTR1A	0.585913	0.0364696
KIF15	-0.921037	0.0239681
CEP97	0.83059	0.0107873
TRAF3IP2	-0.589823	0.0486041
TRIM4	0.864065	0.0216002
ANKRD13C	0.739607	0.0127788
TPM4	-1.68649	0.000598697
H3C2	-2.17111	0.00152547
PCLAF	-1.24369	0.0315822
DPH3	0.961308	0.0350891
PAICS	-0.921592	0.0313211
PPDPF	-1.66691	0.0423087
DNAJC27	0.986412	0.0200966
EIF4EBP1	-3.42146	0.00609814
RILPL2	0.925387	0.0493154
RGS2	-1.03561	0.00349259
H4C1	-2.28279	0.00780747
H4C2	-1.84335	0.0015301
H4C5	-1.98945	0.00316754
PA2G4	-0.844259	0.00533569
H4C4	-2.40487	0.00333221
GRB2	0.762929	0.0367011
POLR2E	-0.733394	0.00935015
2025-03-01	-0.745251	0.0115505
ZNF558	0.862775	0.0395841
BUB1B	-0.809747	0.0106794
SDF2	0.706419	0.0177738
YBX3	-0.853554	0.0449632
CDK2AP2	0.69873	0.0283194
P4HTM	0.599814	0.0309759
CENPV	-0.805816	0.0264111
ZNF497	1.00216	0.0337181
SLC2A4RG	-1.19866	0.0400754
DEPDC1B	-0.857424	0.018864
MEX3B	0.717301	0.021816
NDUFC1	-0.851665	0.0247696
EXOSC2	-0.796047	0.0143129
DEPDC1	-0.834548	0.0285897
HNRNPA1	-0.880287	0.00550027
MSS51	0.816463	0.0131667
IRS1	-1.41577	0.00190896
CEP55	-0.928471	0.0436284
CRK	1.03698	0.0321438
NFKBIL1	0.840871	0.0115357
ZNF791	1.2332	0.0127061
CTSK	0.802195	0.0367393
MIF	-0.667761	0.0270534
NAA15	-0.626294	0.0277204
UBE2C	-1.07485	0.00195855
UBE2T	-0.645527	0.0271834
RABEP2	1.0131	0.0112046
BIRC3	1.31239	0.0335046
SUSD1	0.653278	0.0257394
STK39	-1.13177	0.0269989
RAB8A	-0.939477	0.0117523
PAQR8	0.915582	0.0334253
NIFK	-0.756736	0.00651166
PYGO2	1.17288	0.0249224
PAQR4	-0.758225	0.00932945
FUCA1	0.837883	0.0373774
MOK	0.720241	0.0292382
ANLN	-0.841017	0.0286023
POGLUT2	0.712811	0.00648201
CHCHD4	-0.636419	0.0219497
ZNF516	0.76052	0.0377479
TSPYL4	0.94936	0.0427712
FITM2	0.71346	0.0270749
EID2B	1.21804	0.0310168
DYNLT3	0.599976	0.0161849
PEX11B	0.876842	0.0108614
SH3TC2	-0.738922	0.00884886
BBS12	0.87109	0.00314791
MOAP1	0.880297	0.00952231
VGLL4	1.2141	0.00322782
NOP58	-0.617106	0.019139
USP38	0.664313	0.00881657
USP35	0.979445	0.0365823
DNAJC4	0.984968	0.0255281
EZH2	-1.13237	0.017542
DZANK1	0.721209	0.0136655
RSRP1	0.83925	0.00363714
AP4E1	0.876449	0.0445733
NXN	-0.893355	0.0224464
RNF223	-1.07147	0.00336405
DESI2	-1.07268	0.0235365
RRM2	-1.3942	0.0376109
PRMT2	0.741673	0.0370545
DAZAP2	0.808882	0.0394355
LRR1	-0.847106	0.0118793
ZC3H6	0.787282	0.0373365
ANKRD44	0.71088	0.00649935
ANKRD46	1.28879	0.000929736
AL513165.2	0.876848	0.0373023
PSRC1	-1.57245	0.00311318
CEP170	1.21312	0.0426933
ITFG1	0.739601	0.014385
PDCD7	0.707039	0.0387026
IFT172	0.962687	0.0193679
LENG9	-0.587832	0.0135585
GABARAPL2	0.82257	0.0334805
H2BC5	-1.60257	0.0032964
HERC2	0.825313	0.0409569
MKNK2	-0.677758	0.0448372
EFNA2	-1.01304	0.00433622
H3C13	-1.88595	0.00795262
H3C14	-2.01614	0.000684663
H3C15	-1.78455	0.000716558
PTPN21	1.19153	0.0425283
HJURP	-0.750207	0.00603028
AVIL	0.716425	0.0336637
PYROXD2	0.66557	0.0181764
ZBTB6	0.82919	0.010843
ELFN1	0.683945	0.0410055
ARMC9	0.952458	0.016739
ORC1	-0.686814	0.00716987
RCC1	-1.16424	0.00873087
H2AC14	-2.27719	0.00329224
NOP56	-0.947754	0.00254298
PPIH	-0.663905	0.00862905
CDK1	-1.00514	0.00233791
NDUFAF3	-1.02887	0.0285898
C19orf12	1.02726	0.0446249
ZSWIM8	1.09878	0.0369476
CDCA3	-0.896844	0.00564982
CDCA7	-1.47309	0.000656172
SMPD1	2.30349	0.0158716
COPS5	0.774073	0.0212399
ZNF597	0.849164	0.0253482
TK1	-1.37895	0.00278559
PHLDB2	-0.82226	0.0320807
GPATCH11	0.925936	0.0423047
MAD2L1	-0.682422	0.0228463
H4C3	-1.86137	0.00313228
NINJ1	-1.53296	0.0137348
SLC16A1	-0.912665	0.0135371
EGR1	1.54603	0.00934104
PPM1K	0.596982	0.0211096
SYF2	0.842243	0.019574
PJA2	1.10682	0.0357104
GINS4	-0.684636	0.0239593
SMIM10L1	0.955051	0.0101538
NRBF2	1.04193	0.0128238
CMYA5	0.966781	0.0421309
PP2D1	0.612122	0.0495285
MINPP1	0.903849	0.0412366
C11orf24	-1.06743	0.00905958
CCNC	0.826448	0.0438973
PLEKHJ1	-0.640855	0.048889
CDC25A	-0.682851	0.0077062
ZNF821	0.987554	0.00537957
FAM217B	1.80874	0.00499943
RAP2A	-0.724103	0.0303369
SAMD15	0.683842	0.0347962
IFNE	1.57347	0.00538069
CU639417.1	-1.49984	0.0178379
AC008012.1	1.11297	0.0356335
ZNF81	0.7785	0.037378
CIP2A	-0.714127	0.00572385
SLX1A	-1.08642	0.0107695
BARD1	-0.670083	0.0277718
FP565260.2	0.796795	0.0439213
C1D	0.896891	0.0309971
GTF2E1	0.764533	0.0306318
STX12	1.20758	0.0262805
TMED7-TICAM2	0.842417	0.0453255
NIPAL2	1.12903	0.0136236
KDSR	0.644797	0.0221942
PACSIN2	-0.986211	0.031309
CDK20	1.13168	0.0280755
GCSH	-0.971561	0.0210775
TOE1	-0.759166	0.0107165
INPP5K	0.803352	0.0339645
HELQ	0.689008	0.0470108
TERF2IP	1.31066	0.0200636
PNPLA4	0.609938	0.0202449
WBP1L	0.884499	0.0249873
VCPIP1	0.739911	0.0100823
MCM7	-1.07661	0.0407226
MCM4	-1.13588	0.0443848
KRT7	-0.652936	0.00710555
CCDC102A	1.0638	0.00186571
TMF1	0.587449	0.0093077
GPN2	0.931632	0.0138061
SERINC1	0.915785	0.00333866
NRAS	1.11475	0.0109315
ALDH8A1	0.587264	0.0192661
ZBTB43	1.18274	0.0253082
AC006486.1	1.13908	0.0496921
NAXE	-0.741669	0.0258185
C6orf120	0.681297	0.0154775
TCN1	-1.2845	0.0138334
ZNF425	1.02486	0.0415863
ABTB1	1.33369	0.0389323
TMEM219	0.785162	0.0480183
HMBOX1	1.45824	0.0227191
H4C11	-1.76615	0.00100638
ANXA2	-1.50696	0.0169514
NASP	-0.731273	0.0438127
PDPK1	0.964397	0.0256663
ZDHHC21	0.613345	0.00705902
RBMX	-0.655819	0.0426509
COQ9	-0.674501	0.023768
COLGALT1	-1.66658	0.0014519
H2AC6	-0.995957	0.0110774
AL365205.1	0.904968	0.0274786
ZNF407	0.681564	0.0292857
GFM2	0.699433	0.00770019
VPS33B	1.03976	0.00559905
ZNF367	-0.773176	0.0460676
CASP9	0.777312	0.0440486
TLCD1	-1.37614	0.00873493
AC022826.2	0.972195	0.00339654
MYC	-1.11179	0.0226482
ENTPD7	1.15252	0.00530056
LSM1	-0.840014	0.016694
KIF3B	0.870974	0.0372047
KIF3A	1.21062	0.0319211
SEL1L	1.11785	0.0367181
FAM209A	0.814928	0.0182747
PAPSS2	-0.828835	0.025444
CDKN3	-1.53865	0.00533659
TMEM115	0.849841	0.0436067
HMMR	-0.797889	0.0207912
IRGQ	0.822032	0.0485159
ASIC3	0.655799	0.0366477
H1-4	-1.67687	0.000972987
H1-2	-1.40354	0.00237013
PLEKHA1	0.620683	0.00990001
SLC25A42	0.944385	0.0343771
SIGMAR1	-0.670699	0.0162016
TTC32	0.646905	0.045102
GSTZ1	0.681125	0.0443204
PRC1	-0.66684	0.0457754
CDC20	-1.28818	0.0290928
HSD17B8	-0.8294	0.0258241
CRELD1	0.8433	0.00523984
ARMC5	0.868824	0.00302944
RFC5	-1.02522	0.0326419
ERCC5	1.382	0.0417977
ERCC6	0.84754	0.0167195
TOM1	0.810066	0.0488409
SLC25A20	1.10862	0.00841965
BECN1	0.617561	0.00826522
CYCS	-0.845808	0.0186117
C2orf76	0.861997	0.0435016
HAGH	0.914898	0.0299308
ZNF441	0.587203	0.0149616
ZFC3H1	1.15514	0.0277303
HMGA1	-1.42491	0.0443913
H2BC4	-1.59847	0.00562343
H2BC7	-1.87855	0.00919975
PIMREG	-1.48706	0.0125377
ZBTB49	0.588646	0.0372628
MFSD11	0.97975	0.0174088
GPRASP2	1.11556	0.0131916
SESN2	0.823829	0.0169463
PRIM1	-0.862094	0.0199804
MYEOV	-0.7789	0.0285248
AGGF1	0.722947	0.0442273
EEA1	0.785584	0.0473861
YRDC	0.6439	0.0197964
H2BC21	-1.22729	0.0019561
KHNYN	1.19628	0.00408713
ZNF175	0.981222	0.0337199
AL031777.2	-2.09926	0.00484288
TCF3	-1.30841	0.00654172
NUTF2	-0.60667	0.0447019
INTS6L	1.03651	0.0217781
PITX1	-0.636814	0.00762781
ARL1	0.753094	0.0182273
POLR3F	0.789757	0.0339073
TOPORS	0.597569	0.0479012
CDK2	-0.679334	0.0282863
CDK7	0.589932	0.0158929
CDCA8	-0.705033	0.0227324
OAZ2	0.889299	0.0279656
CYB561D1	1.01308	0.00799186
CREBL2	1.16777	0.0213717
SMAP2	0.883501	0.0378765
EEF1D	-0.656377	0.0487232
IL20RB	0.824663	0.0142851
NEK11	0.611395	0.0364309
TROAP	-0.870971	0.0406613
RCN1	-0.665126	0.00925896
GPR137	1.14921	0.0265113
FICD	0.998273	0.0347753
ZNF488	-1.47097	0.0128851
DECR1	0.639908	0.0135864
TBC1D10A	0.673358	0.0293447
TMEM184C	0.631299	0.0110654
H2AX	-1.58304	0.00211414
WDR44	0.618038	0.039633
KIFC1	-0.668342	0.024226
MCM3	-0.68217	0.00935986
APOBEC3B	-1.97709	0.00235873
KLF9	0.633546	0.0109069
PTGES2	-0.848033	0.00536002
PLEKHO2	0.848199	0.0246756
TAF9B	0.73503	0.0163859
E2F8	-1.23058	0.00359229
ASF1B	-0.925237	0.0109062
LEAP2	0.611354	0.013389
PRSS23	-1.53578	0.00374113
KIF20A	-1.12806	0.0231326
SPRYD3	0.64657	0.0181598
B9D2	0.956328	0.0343449
C9orf72	0.900284	0.037174
BBIP1	0.698194	0.0129605
MOSPD2	0.634603	0.0265009
ATP11C	-0.588259	0.0108775
ZFYVE1	1.27504	0.0179991
RNASEL	1.48542	0.0227526
SMIM29	1.21547	0.0401853
SH3D21	0.587695	0.0465354
ELOVL6	-0.672819	0.0492162
TMEM35B	0.96045	0.0381404
DUSP8	0.691155	0.0137328
JPT2	-0.967497	0.0281849
ZNF596	0.876864	0.0361527
FAM83D	-1.9106	0.000414184
C12orf76	1.02353	0.00438287
NPM1	-0.673848	0.00539065
HSPA13	1.07983	0.00273349
AC104109.3	0.898757	0.00305048
SEPTIN11	-0.842377	0.0315338
KYAT3	0.86837	0.0478335
OTUD1	1.05037	0.0172122
H3C10	-2.28706	0.0053434
H3C12	-2.16032	0.0323899
SLC38A5	-0.603115	0.0155188
USP20	1.34267	0.00537216
CENPE	-0.615425	0.0325943
RACGAP1	-0.591827	0.0321588
EZH1	1.40418	0.0332565
MEGF9	1.26498	0.0215663
UCN	1.06473	0.043962
NBR1	0.877201	0.0320127
CAPZA1	0.598072	0.0116045
H4C14	-1.57809	0.000680576
ANKRD42	1.1135	0.0132711
PHB	-1.02363	0.00294157
TXNDC15	0.784599	0.0407878
SGTA	-1.04015	0.0110643
ANKZF1	0.600636	0.0162234
XKR8	1.0346	0.0210657
ARL4A	-0.943426	0.0464474
ZCCHC3	0.649177	0.00896617
PTMA	-1.35829	0.00513248
MKRN3	0.629052	0.0309573
PCTP	0.917831	0.0147489
MPV17L2	-0.792598	0.02019
STK19	0.60559	0.0494359
AL136295.5	0.759447	0.0398057
DTL	-0.997096	0.0149932
RFXAP	0.712613	0.0419834
PARVA	1.3888	0.0319022
RXRB	0.669606	0.0383869
CIZ1	-0.982658	0.0254185
ZNF14	0.735719	0.0468723
STX16-NPEPL1	1.04266	0.00789089
KDM7A	1.26249	0.00642071
ZNF266	0.891152	0.00270172
MXI1	-0.852437	0.0117096
TCEANC	0.619411	0.0262182
YPEL2	0.994201	0.0068021
SAPCD2	-1.43665	0.0199969
FXR2	1.18896	0.0494465
POFUT2	1.36776	0.0175542
TRAPPC13	0.586398	0.044314
LMNTD2	0.860833	0.0415093
LYST	0.821536	0.0449946
HELB	0.792552	0.0248624
ANXA3	-0.87791	0.0291211
ETFDH	0.805622	0.0295175
SDHAF4	0.9202	0.023613
APH1B	0.863648	0.017346
DYRK1A	0.599191	0.0486888
NABP2	-0.855942	0.0469895
UBOX5	1.29466	0.0285013
TMEM231	1.02775	0.0412402
ZZEF1	1.13321	0.0319678
ZNF160	1.19094	0.0497889
ETV3	0.745223	0.0483264
FAM8A1	1.17577	0.00139779
BTBD9	0.968283	0.0426717
RAD23B	-1.01274	0.0292559
AC000120.4	-1.48799	0.000554116
COPE	0.600615	0.0212049
TTLL12	-1.12643	0.0127868
GGACT	0.757246	0.013521
