# Supplementary material for: Late-Stage Downregulation of miR-138-5p Promotes Colorectal Cancer Progression
Source: Int J Mol Sci. 2026 Apr 9;27(8):3380. doi: 10.3390/ijms27083380 (PMC13116096; doi:10.3390/ijms27083380)
Supplement: Supplementary file 1 [file ijms-27-03380-s001.zip › ijms-4172683-supplementary revised/Table S2.xlsx]

## Sheet: enrichment.all__upregulated
Table S2. STRING PPI network analysis of upregulated genes in miR-138-5p–overexpressing CRC cells.
#category	term ID	term description	observed gene count	background gene count	strength	signal	false discovery rate	matching proteins in your network (IDs)	matching proteins in your network (labels)
GO Process	GO:0006914	Autophagy	20	303	0.62	0.56	0.0026	9606.ENSP00000037243,9606.ENSP00000223500,9606.ENSP00000238497,9606.ENSP00000261789,9606.ENSP00000262039,9606.ENSP00000271651,9606.ENSP00000277746,9606.ENSP00000343479,9606.ENSP00000353010,9606.ENSP00000355231,9606.ENSP00000361306,9606.ENSP00000363054,9606.ENSP00000368022,9606.ENSP00000375873,9606.ENSP00000376103,9606.ENSP00000411827,9606.ENSP00000450742,9606.ENSP00000451594,9606.ENSP00000482753,…	GABARAPL2,CHMP5,VPS4B,TM9SF1,PIK3C3,CTSK,NRBF2,NBR1,ATG2B,BECN1,ATG4A,STX12,OPTN,ATG16L1,C19orf12,GPR137,ZFYVE1,MOAP1,C9orf72,MAP1LC3B
GO Process	GO:0070925	Organelle assembly	32	799	0.41	0.4	0.0108	9606.ENSP00000037243,9606.ENSP00000223500,9606.ENSP00000238497,9606.ENSP00000238628,9606.ENSP00000243578,9606.ENSP00000245157,9606.ENSP00000257861,9606.ENSP00000258173,9606.ENSP00000260570,9606.ENSP00000262039,9606.ENSP00000280571,9606.ENSP00000304941,9606.ENSP00000317469,9606.ENSP00000327650,9606.ENSP00000334008,9606.ENSP00000344942,9606.ENSP00000351157,9606.ENSP00000352738,9606.ENSP00000353010,…	GABARAPL2,CHMP5,VPS4B,IFT43,B9D2,BBS2,AVIL,TMEM231,IFT172,PIK3C3,RILPL2,TCTN2,BBS1,VPS33B,PARVA,UNC119B,TXNDC15,G3BP2,ATG2B,BECN1,STX12,KIF3B,ATG16L1,FITM2,KIF3A,BBIP1,ZFYVE1,C15orf65,C9orf72,ARMC9,TMF1,MAP1LC3B
GO Process	GO:0044248	Cellular catabolic process	50	1620	0.29	0.34	0.0173	9606.ENSP00000037243,9606.ENSP00000164139,9606.ENSP00000220764,9606.ENSP00000223500,9606.ENSP00000238497,9606.ENSP00000242719,9606.ENSP00000247977,9606.ENSP00000253063,9606.ENSP00000259963,9606.ENSP00000260508,9606.ENSP00000261609,9606.ENSP00000261789,9606.ENSP00000262039,9606.ENSP00000265605,9606.ENSP00000271651,9606.ENSP00000277746,9606.ENSP00000298097,9606.ENSP00000303434,9606.ENSP00000313811,…	GABARAPL2,PYGM,DECR1,CHMP5,VPS4B,RNF11,FBXL12,SESN2,FAM8A1,KYAT3,HERC2,TM9SF1,PIK3C3,ALDH8A1,CTSK,NRBF2,FBXO33,USP38,USP20,ANKZF1,SEL1L,SMPD1,NBR1,ATG2B,TOPORS,BECN1,ENTPD7,ATG4A,STX12,FUCA1,OPTN,PNPLA4,RNF6,TMEM129,ATG16L1,C19orf12,FITM2,HAGH,ZSWIM8,CYLD,GPR137,ETFDH,E5RI56_HUMAN,USP35,FBXL17,ZFYVE1,MOAP1,GSTZ1,C9orf72,MAP1LC3B
GO Process	GO:0044782	Cilium organization	19	355	0.53	0.38	0.0198	9606.ENSP00000237596,9606.ENSP00000238628,9606.ENSP00000243578,9606.ENSP00000245157,9606.ENSP00000257861,9606.ENSP00000258173,9606.ENSP00000260570,9606.ENSP00000280571,9606.ENSP00000304941,9606.ENSP00000317469,9606.ENSP00000334008,9606.ENSP00000344942,9606.ENSP00000351157,9606.ENSP00000364864,9606.ENSP00000385808,9606.ENSP00000433157,9606.ENSP00000438273,9606.ENSP00000456337,9606.ENSP00000484804	PKD2,IFT43,B9D2,BBS2,AVIL,TMEM231,IFT172,RILPL2,TCTN2,BBS1,PARVA,UNC119B,TXNDC15,KIF3B,KIF3A,BBIP1,BBS12,C15orf65,ARMC9
GO Component	GO:0005776	Autophagosome	12	116	0.82	0.65	0.0015	9606.ENSP00000037243,9606.ENSP00000223500,9606.ENSP00000261789,9606.ENSP00000262039,9606.ENSP00000277746,9606.ENSP00000343479,9606.ENSP00000355231,9606.ENSP00000368022,9606.ENSP00000375873,9606.ENSP00000450742,9606.ENSP00000482753,9606.ENSP00000498476	GABARAPL2,CHMP5,TM9SF1,PIK3C3,NRBF2,NBR1,BECN1,OPTN,ATG16L1,ZFYVE1,C9orf72,MAP1LC3B
GO Component	GO:0000407	Phagophore assembly site	7	39	1.06	0.56	0.0064	9606.ENSP00000262039,9606.ENSP00000343479,9606.ENSP00000353010,9606.ENSP00000355231,9606.ENSP00000363054,9606.ENSP00000375873,9606.ENSP00000450742	PIK3C3,NBR1,ATG2B,BECN1,STX12,ATG16L1,ZFYVE1
GO Component	GO:0005929	Cilium	28	731	0.39	0.4	0.0103	9606.ENSP00000237596,9606.ENSP00000238628,9606.ENSP00000243578,9606.ENSP00000245157,9606.ENSP00000258173,9606.ENSP00000260570,9606.ENSP00000262039,9606.ENSP00000280571,9606.ENSP00000303511,9606.ENSP00000304941,9606.ENSP00000317469,9606.ENSP00000322343,9606.ENSP00000329684,9606.ENSP00000344942,9606.ENSP00000350934,9606.ENSP00000351157,9606.ENSP00000353735,9606.ENSP00000355304,9606.ENSP00000355500,…	PKD2,IFT43,B9D2,BBS2,TMEM231,IFT172,PIK3C3,RILPL2,PEX6,TCTN2,BBS1,CDK20,GALR2,UNC119B,RABEP2,TXNDC15,TOPORS,MOK,CEP170,KIF3B,ATG16L1,KIF3A,CYLD,BBIP1,BBS12,C15orf65,ARMC9,MAP1LC3B
GO Component	GO:0043227	Membrane-bounded organelle	241	13188	0.07	0.31	0.0103	9606.ENSP00000037243,9606.ENSP00000164139,9606.ENSP00000204549,9606.ENSP00000217173,9606.ENSP00000220764,9606.ENSP00000223500,9606.ENSP00000226798,9606.ENSP00000228865,9606.ENSP00000229633,9606.ENSP00000232496,9606.ENSP00000232744,9606.ENSP00000235345,9606.ENSP00000236273,9606.ENSP00000237596,9606.ENSP00000238497,9606.ENSP00000238628,9606.ENSP00000239938,9606.ENSP00000242719,9606.ENSP00000243578,…	GABARAPL2,PYGM,PDCD7,UBOX5,DECR1,CHMP5,FRG1,CREBL2,HINT3,TUSC2,ABTB1,SLC35D1,SYF2,PKD2,VPS4B,IFT43,EGR1,RNF11,B9D2,BBS2,SDF2,HELB,FBXL12,FXR2,SESN2,WDR44,RFXAP,CDK7,TMEM231,FAM8A1,KYAT3,RTCA,IFT172,HERC2,ARL1,TM9SF1,AP4E1,APH1B,PIK3C3,MMD,ZNF175,RRAGB,CAPZA1,FAM32A,BIRC3,COQ10B,RAPGEF2,DNAJC27,ALDH8A1,TMEM115,MARCHF9,CTSK,NRBF2,RILPL2,TMED7-TICAM2,GTF2E1,HSPA13,NCSTN,HELQ,KLF15,SLU7,ZNF407,TERF2I…
GO Component	GO:0043226	Organelle	250	14017	0.06	0.27	0.0257	9606.ENSP00000037243,9606.ENSP00000164139,9606.ENSP00000204549,9606.ENSP00000217173,9606.ENSP00000220764,9606.ENSP00000223500,9606.ENSP00000226798,9606.ENSP00000228865,9606.ENSP00000229633,9606.ENSP00000232496,9606.ENSP00000232744,9606.ENSP00000235345,9606.ENSP00000236273,9606.ENSP00000237596,9606.ENSP00000238497,9606.ENSP00000238628,9606.ENSP00000239938,9606.ENSP00000242719,9606.ENSP00000243578,…	GABARAPL2,PYGM,PDCD7,UBOX5,DECR1,CHMP5,FRG1,CREBL2,HINT3,TUSC2,ABTB1,SLC35D1,SYF2,PKD2,VPS4B,IFT43,EGR1,RNF11,B9D2,BBS2,SDF2,HELB,FBXL12,FXR2,SESN2,WDR44,RFXAP,CDK7,AVIL,TMEM231,CCDC102A,FAM8A1,KYAT3,RTCA,IFT172,HERC2,ARL1,TM9SF1,AP4E1,APH1B,PIK3C3,MMD,ZNF175,RRAGB,CAPZA1,FAM32A,BIRC3,COQ10B,RAPGEF2,DNAJC27,ALDH8A1,TMEM115,MARCHF9,CTSK,NRBF2,RILPL2,TMED7-TICAM2,GTF2E1,HSPA13,NCSTN,HELQ,KLF15,SLU7…
GO Component	GO:0043229	Intracellular organelle	239	13231	0.06	0.27	0.0257	9606.ENSP00000037243,9606.ENSP00000204549,9606.ENSP00000217173,9606.ENSP00000220764,9606.ENSP00000223500,9606.ENSP00000226798,9606.ENSP00000228865,9606.ENSP00000229633,9606.ENSP00000232496,9606.ENSP00000232744,9606.ENSP00000235345,9606.ENSP00000236273,9606.ENSP00000237596,9606.ENSP00000238497,9606.ENSP00000238628,9606.ENSP00000239938,9606.ENSP00000242719,9606.ENSP00000243578,9606.ENSP00000245157,…	GABARAPL2,PDCD7,UBOX5,DECR1,CHMP5,FRG1,CREBL2,HINT3,TUSC2,ABTB1,SLC35D1,SYF2,PKD2,VPS4B,IFT43,EGR1,RNF11,B9D2,BBS2,SDF2,HELB,FBXL12,FXR2,SESN2,WDR44,RFXAP,CDK7,AVIL,CCDC102A,FAM8A1,KYAT3,RTCA,IFT172,HERC2,ARL1,TM9SF1,AP4E1,APH1B,PIK3C3,MMD,ZNF175,RRAGB,CAPZA1,FAM32A,BIRC3,COQ10B,RAPGEF2,DNAJC27,TMEM115,MARCHF9,CTSK,NRBF2,RILPL2,TMED7-TICAM2,GTF2E1,HSPA13,NCSTN,HELQ,KLF15,SLU7,ZNF407,TERF2IP,COQ4,…
GO Component	GO:0005622	Intracellular anatomical structure	261	14891	0.05	0.26	0.0313	9606.ENSP00000037243,9606.ENSP00000164139,9606.ENSP00000204549,9606.ENSP00000217173,9606.ENSP00000220764,9606.ENSP00000223500,9606.ENSP00000226798,9606.ENSP00000228865,9606.ENSP00000229633,9606.ENSP00000232496,9606.ENSP00000232744,9606.ENSP00000235345,9606.ENSP00000236273,9606.ENSP00000237596,9606.ENSP00000238497,9606.ENSP00000238628,9606.ENSP00000239938,9606.ENSP00000242719,9606.ENSP00000243578,…	GABARAPL2,PYGM,PDCD7,UBOX5,DECR1,CHMP5,FRG1,CREBL2,HINT3,TUSC2,ABTB1,SLC35D1,SYF2,PKD2,VPS4B,IFT43,EGR1,RNF11,B9D2,BBS2,SDF2,HELB,FBXL12,FXR2,SESN2,WDR44,RFXAP,CDK7,AVIL,CCDC102A,FAM8A1,KYAT3,RTCA,IFT172,HERC2,ARL1,TM9SF1,AP4E1,APH1B,PIK3C3,MMD,ZNF175,WSB1,RRAGB,CAPZA1,FAM32A,BIRC3,ARHGEF17,COQ10B,RAPGEF2,DNAJC27,ALDH8A1,TMEM115,MARCHF9,CTSK,NRBF2,RILPL2,TMED7-TICAM2,GTF2E1,HSPA13,RASA2,NCSTN,HEL…
GO Component	GO:0097542	Ciliary tip	6	48	0.9	0.34	0.0458	9606.ENSP00000238628,9606.ENSP00000260570,9606.ENSP00000364864,9606.ENSP00000385808,9606.ENSP00000392025,9606.ENSP00000484804	IFT43,IFT172,KIF3B,KIF3A,CYLD,ARMC9
STRING clusters	CL:14309	Autophagy - other, and Autophagosome membrane	10	61	1.02	0.78	0.00061	9606.ENSP00000037243,9606.ENSP00000262039,9606.ENSP00000277746,9606.ENSP00000343479,9606.ENSP00000353010,9606.ENSP00000355231,9606.ENSP00000361306,9606.ENSP00000368022,9606.ENSP00000375873,9606.ENSP00000498476	GABARAPL2,PIK3C3,NRBF2,NBR1,ATG2B,BECN1,ATG4A,OPTN,ATG16L1,MAP1LC3B
STRING clusters	CL:14304	Mixed, incl. Autophagy, and Hereditary spastic paraplegia	13	131	0.8	0.71	0.00067	9606.ENSP00000037243,9606.ENSP00000262039,9606.ENSP00000277746,9606.ENSP00000343479,9606.ENSP00000353010,9606.ENSP00000355231,9606.ENSP00000361306,9606.ENSP00000368022,9606.ENSP00000375873,9606.ENSP00000376103,9606.ENSP00000482753,9606.ENSP00000493560,9606.ENSP00000498476	GABARAPL2,PIK3C3,NRBF2,NBR1,ATG2B,BECN1,ATG4A,OPTN,ATG16L1,C19orf12,C9orf72,VPS13C,MAP1LC3B
STRING clusters	CL:14305	Autophagy, and Parkinson disease	12	106	0.86	0.73	0.00067	9606.ENSP00000037243,9606.ENSP00000262039,9606.ENSP00000277746,9606.ENSP00000343479,9606.ENSP00000353010,9606.ENSP00000355231,9606.ENSP00000361306,9606.ENSP00000368022,9606.ENSP00000375873,9606.ENSP00000482753,9606.ENSP00000493560,9606.ENSP00000498476	GABARAPL2,PIK3C3,NRBF2,NBR1,ATG2B,BECN1,ATG4A,OPTN,ATG16L1,C9orf72,VPS13C,MAP1LC3B
STRING clusters	CL:14306	Autophagy, and Parkinson disease	11	93	0.88	0.73	0.00071	9606.ENSP00000037243,9606.ENSP00000262039,9606.ENSP00000277746,9606.ENSP00000343479,9606.ENSP00000353010,9606.ENSP00000355231,9606.ENSP00000361306,9606.ENSP00000368022,9606.ENSP00000375873,9606.ENSP00000493560,9606.ENSP00000498476	GABARAPL2,PIK3C3,NRBF2,NBR1,ATG2B,BECN1,ATG4A,OPTN,ATG16L1,VPS13C,MAP1LC3B
STRING clusters	CL:14310	Autophagy - other, and Autophagosome membrane	9	56	1.01	0.76	0.00071	9606.ENSP00000037243,9606.ENSP00000262039,9606.ENSP00000277746,9606.ENSP00000343479,9606.ENSP00000353010,9606.ENSP00000355231,9606.ENSP00000361306,9606.ENSP00000375873,9606.ENSP00000498476	GABARAPL2,PIK3C3,NRBF2,NBR1,ATG2B,BECN1,ATG4A,ATG16L1,MAP1LC3B
STRING clusters	CL:25755	Bardet-Biedl syndrome, and Joubert syndrome	12	118	0.81	0.71	0.00071	9606.ENSP00000237596,9606.ENSP00000238628,9606.ENSP00000243578,9606.ENSP00000245157,9606.ENSP00000258173,9606.ENSP00000260570,9606.ENSP00000304941,9606.ENSP00000317469,9606.ENSP00000344942,9606.ENSP00000433157,9606.ENSP00000438273,9606.ENSP00000484804	PKD2,IFT43,B9D2,BBS2,TMEM231,IFT172,TCTN2,BBS1,UNC119B,BBIP1,BBS12,ARMC9
STRING clusters	CL:14314	Autophagy - other, and Mitochondrion disassembly	8	45	1.05	0.75	0.00093	9606.ENSP00000037243,9606.ENSP00000262039,9606.ENSP00000277746,9606.ENSP00000343479,9606.ENSP00000353010,9606.ENSP00000355231,9606.ENSP00000375873,9606.ENSP00000498476	GABARAPL2,PIK3C3,NRBF2,NBR1,ATG2B,BECN1,ATG16L1,MAP1LC3B
STRING clusters	CL:25758	Genes related to primary cilium development (based on CRISPR), and Nephronophthisis	10	81	0.9	0.71	0.00093	9606.ENSP00000237596,9606.ENSP00000238628,9606.ENSP00000243578,9606.ENSP00000245157,9606.ENSP00000258173,9606.ENSP00000260570,9606.ENSP00000304941,9606.ENSP00000317469,9606.ENSP00000433157,9606.ENSP00000438273	PKD2,IFT43,B9D2,BBS2,TMEM231,IFT172,TCTN2,BBS1,BBIP1,BBS12
STRING clusters	CL:25756	Bardet-Biedl syndrome, and Joubert syndrome	11	109	0.81	0.66	0.0013	9606.ENSP00000237596,9606.ENSP00000238628,9606.ENSP00000243578,9606.ENSP00000245157,9606.ENSP00000258173,9606.ENSP00000260570,9606.ENSP00000304941,9606.ENSP00000317469,9606.ENSP00000433157,9606.ENSP00000438273,9606.ENSP00000484804	PKD2,IFT43,B9D2,BBS2,TMEM231,IFT172,TCTN2,BBS1,BBIP1,BBS12,ARMC9
STRING clusters	CL:25759	Genes related to primary cilium development (based on CRISPR), and Senior-Loken syndrome	9	68	0.93	0.69	0.0013	9606.ENSP00000238628,9606.ENSP00000243578,9606.ENSP00000245157,9606.ENSP00000258173,9606.ENSP00000260570,9606.ENSP00000304941,9606.ENSP00000317469,9606.ENSP00000433157,9606.ENSP00000438273	IFT43,B9D2,BBS2,TMEM231,IFT172,TCTN2,BBS1,BBIP1,BBS12
STRING clusters	CL:14316	Mixed, incl. Host-pathogen interaction of human coronaviruses - autophagy, and Cellular response to nitrogen levels	7	36	1.09	0.71	0.0015	9606.ENSP00000037243,9606.ENSP00000262039,9606.ENSP00000277746,9606.ENSP00000343479,9606.ENSP00000355231,9606.ENSP00000375873,9606.ENSP00000498476	GABARAPL2,PIK3C3,NRBF2,NBR1,BECN1,ATG16L1,MAP1LC3B
STRING clusters	CL:14318	Mixed, incl. Host-pathogen interaction of human coronaviruses - autophagy, and Cellular response to nitrogen levels	6	31	1.09	0.55	0.0071	9606.ENSP00000037243,9606.ENSP00000262039,9606.ENSP00000277746,9606.ENSP00000343479,9606.ENSP00000355231,9606.ENSP00000498476	GABARAPL2,PIK3C3,NRBF2,NBR1,BECN1,MAP1LC3B
STRING clusters	CL:25760	Intraciliary transport particle, and Bardet-Biedl syndrome 18	6	39	0.99	0.43	0.0207	9606.ENSP00000238628,9606.ENSP00000245157,9606.ENSP00000260570,9606.ENSP00000317469,9606.ENSP00000433157,9606.ENSP00000438273	IFT43,BBS2,IFT172,BBS1,BBIP1,BBS12
KEGG	hsa04140	Autophagy - animal	12	131	0.77	0.69	0.00078	9606.ENSP00000037243,9606.ENSP00000262039,9606.ENSP00000262850,9606.ENSP00000277746,9606.ENSP00000344220,9606.ENSP00000353010,9606.ENSP00000355231,9606.ENSP00000358548,9606.ENSP00000361306,9606.ENSP00000375873,9606.ENSP00000450742,9606.ENSP00000482753	GABARAPL2,PIK3C3,RRAGB,NRBF2,PDPK1,ATG2B,BECN1,NRAS,ATG4A,ATG16L1,ZFYVE1,C9orf72
KEGG	hsa04136	Autophagy - other	6	31	1.09	0.63	0.0034	9606.ENSP00000037243,9606.ENSP00000262039,9606.ENSP00000353010,9606.ENSP00000355231,9606.ENSP00000361306,9606.ENSP00000375873	GABARAPL2,PIK3C3,ATG2B,BECN1,ATG4A,ATG16L1
WikiPathways	WP4536	Genes related to primary cilium development (based on CRISPR)	13	103	0.91	1.01	2.29e-05	9606.ENSP00000238628,9606.ENSP00000245157,9606.ENSP00000258173,9606.ENSP00000260570,9606.ENSP00000304941,9606.ENSP00000317469,9606.ENSP00000322343,9606.ENSP00000342510,9606.ENSP00000351157,9606.ENSP00000364864,9606.ENSP00000385808,9606.ENSP00000438273,9606.ENSP00000484804	IFT43,BBS2,TMEM231,IFT172,TCTN2,BBS1,CDK20,CEP97,TXNDC15,KIF3B,KIF3A,BBS12,ARMC9
WikiPathways	WP4863	Host-pathogen interaction of human coronaviruses - autophagy	5	19	1.22	0.51	0.0111	9606.ENSP00000262039,9606.ENSP00000355231,9606.ENSP00000361306,9606.ENSP00000375873,9606.ENSP00000450742	PIK3C3,BECN1,ATG4A,ATG16L1,ZFYVE1
Monarch	HP:0000107	Renal cyst	16	220	0.67	0.45	0.0108	9606.ENSP00000237596,9606.ENSP00000238628,9606.ENSP00000243578,9606.ENSP00000245157,9606.ENSP00000258173,9606.ENSP00000260570,9606.ENSP00000303511,9606.ENSP00000304941,9606.ENSP00000317469,9606.ENSP00000340373,9606.ENSP00000343405,9606.ENSP00000351157,9606.ENSP00000358312,9606.ENSP00000426638,9606.ENSP00000433157,9606.ENSP00000438273	PKD2,IFT43,B9D2,BBS2,TMEM231,IFT172,PEX6,TCTN2,BBS1,DYRK1A,SEC24C,TXNDC15,PEX11B,ETFDH,BBIP1,BBS12
Monarch	HP:0000003	Multicystic kidney dysplasia	11	107	0.82	0.46	0.0134	9606.ENSP00000243578,9606.ENSP00000245157,9606.ENSP00000258173,9606.ENSP00000260570,9606.ENSP00000303511,9606.ENSP00000304941,9606.ENSP00000317469,9606.ENSP00000351157,9606.ENSP00000358312,9606.ENSP00000433157,9606.ENSP00000438273	B9D2,BBS2,TMEM231,IFT172,PEX6,TCTN2,BBS1,TXNDC15,PEX11B,BBIP1,BBS12
Monarch	HP:0100259	Postaxial polydactyly	12	131	0.77	0.45	0.0134	9606.ENSP00000238628,9606.ENSP00000243578,9606.ENSP00000245157,9606.ENSP00000258173,9606.ENSP00000260570,9606.ENSP00000304941,9606.ENSP00000317469,9606.ENSP00000351157,9606.ENSP00000364864,9606.ENSP00000433157,9606.ENSP00000438273,9606.ENSP00000484804	IFT43,B9D2,BBS2,TMEM231,IFT172,TCTN2,BBS1,TXNDC15,KIF3B,BBIP1,BBS12,ARMC9
Monarch	HP:0001162	Postaxial hand polydactyly	10	97	0.82	0.42	0.0191	9606.ENSP00000243578,9606.ENSP00000245157,9606.ENSP00000258173,9606.ENSP00000260570,9606.ENSP00000304941,9606.ENSP00000317469,9606.ENSP00000351157,9606.ENSP00000433157,9606.ENSP00000438273,9606.ENSP00000484804	B9D2,BBS2,TMEM231,IFT172,TCTN2,BBS1,TXNDC15,BBIP1,BBS12,ARMC9
Monarch	HP:0010442	Polydactyly	14	215	0.62	0.35	0.034	9606.ENSP00000238628,9606.ENSP00000243578,9606.ENSP00000245157,9606.ENSP00000258173,9606.ENSP00000260570,9606.ENSP00000304941,9606.ENSP00000317469,9606.ENSP00000340373,9606.ENSP00000343405,9606.ENSP00000351157,9606.ENSP00000364864,9606.ENSP00000433157,9606.ENSP00000438273,9606.ENSP00000484804	IFT43,B9D2,BBS2,TMEM231,IFT172,TCTN2,BBS1,DYRK1A,SEC24C,TXNDC15,KIF3B,BBIP1,BBS12,ARMC9
Monarch	HP:0000368	Low-set, posteriorly rotated ears	13	196	0.63	0.32	0.0479	9606.ENSP00000243578,9606.ENSP00000245157,9606.ENSP00000258173,9606.ENSP00000260570,9606.ENSP00000286364,9606.ENSP00000303511,9606.ENSP00000304941,9606.ENSP00000317469,9606.ENSP00000351157,9606.ENSP00000358312,9606.ENSP00000358548,9606.ENSP00000433157,9606.ENSP00000438273	B9D2,BBS2,TMEM231,IFT172,RASA2,PEX6,TCTN2,BBS1,TXNDC15,PEX11B,NRAS,BBIP1,BBS12
Monarch	HP:0001829	Foot polydactyly	9	91	0.8	0.33	0.0479	9606.ENSP00000243578,9606.ENSP00000245157,9606.ENSP00000258173,9606.ENSP00000260570,9606.ENSP00000304941,9606.ENSP00000317469,9606.ENSP00000343405,9606.ENSP00000351157,9606.ENSP00000484804	B9D2,BBS2,TMEM231,IFT172,TCTN2,BBS1,SEC24C,TXNDC15,ARMC9
COMPARTMENTS	GOCC:0000407	Phagophore assembly site	7	29	1.19	0.7	0.0018	9606.ENSP00000037243,9606.ENSP00000262039,9606.ENSP00000343479,9606.ENSP00000353010,9606.ENSP00000355231,9606.ENSP00000375873,9606.ENSP00000450742	GABARAPL2,PIK3C3,NBR1,ATG2B,BECN1,ATG16L1,ZFYVE1
COMPARTMENTS	GOCC:0005776	Autophagosome	10	83	0.89	0.65	0.0018	9606.ENSP00000037243,9606.ENSP00000223500,9606.ENSP00000262039,9606.ENSP00000343479,9606.ENSP00000355231,9606.ENSP00000368022,9606.ENSP00000375873,9606.ENSP00000450742,9606.ENSP00000482753,9606.ENSP00000498476	GABARAPL2,CHMP5,PIK3C3,NBR1,BECN1,OPTN,ATG16L1,ZFYVE1,C9orf72,MAP1LC3B
COMPARTMENTS	GOCC:0005929	Cilium	26	539	0.49	0.54	0.0018	9606.ENSP00000237596,9606.ENSP00000238628,9606.ENSP00000243578,9606.ENSP00000245157,9606.ENSP00000258173,9606.ENSP00000260570,9606.ENSP00000262039,9606.ENSP00000280571,9606.ENSP00000303511,9606.ENSP00000304941,9606.ENSP00000317469,9606.ENSP00000329684,9606.ENSP00000344942,9606.ENSP00000350934,9606.ENSP00000351157,9606.ENSP00000353735,9606.ENSP00000355304,9606.ENSP00000355500,9606.ENSP00000364864,…	PKD2,IFT43,B9D2,BBS2,TMEM231,IFT172,PIK3C3,RILPL2,PEX6,TCTN2,BBS1,GALR2,UNC119B,RABEP2,TXNDC15,TOPORS,MOK,CEP170,KIF3B,ATG16L1,KIF3A,CYLD,BBIP1,C15orf65,ARMC9,MAP1LC3B
UniProt Keywords	KW-0863	Zinc-finger	62	1749	0.35	0.74	1.12e-06	9606.ENSP00000217173,9606.ENSP00000239938,9606.ENSP00000242719,9606.ENSP00000261609,9606.ENSP00000262259,9606.ENSP00000262547,9606.ENSP00000263464,9606.ENSP00000266643,9606.ENSP00000283875,9606.ENSP00000286364,9606.ENSP00000296233,9606.ENSP00000297151,9606.ENSP00000299432,9606.ENSP00000299687,9606.ENSP00000301712,9606.ENSP00000301744,9606.ENSP00000311183,9606.ENSP00000313811,9606.ENSP00000313881,…	UBOX5,EGR1,RNF11,HERC2,ZNF175,DZANK1,BIRC3,MARCHF9,GTF2E1,RASA2,KLF15,SLU7,MSS51,ZNF407,UNKL,ZNF597,ZNF497,USP20,MKRN3,EEA1,ANKZF1,MEX3B,ZBTB49,ZNF14,ZNF791,NBR1,TRIM4,ZNF708,ZNF441,ZSWIM5,TOPORS,PJA2,RNASEL,PYGO2,SMAP2,ZBTB34,ZBTB43,ZBTB6,RXRB,ZNF81,KLF9,ZNF425,ZFC3H1,OPTN,RNF6,ZZEF1,TMEM129,ZKSCAN5,KDM7A,ZNF596,ZSWIM8,ZC3H6,ZNF516,ZNF821,ZNF160,ZNF410,PLEKHM3,ZFYVE1,ZNF699,ZNF558,ZCCHC3,ZNF266
UniProt Keywords	KW-0862	Zinc	69	2347	0.27	0.56	8.54e-05	9606.ENSP00000217173,9606.ENSP00000239938,9606.ENSP00000242719,9606.ENSP00000261609,9606.ENSP00000262259,9606.ENSP00000262547,9606.ENSP00000263464,9606.ENSP00000266643,9606.ENSP00000283875,9606.ENSP00000286364,9606.ENSP00000296233,9606.ENSP00000297151,9606.ENSP00000299432,9606.ENSP00000299687,9606.ENSP00000301712,9606.ENSP00000301744,9606.ENSP00000311183,9606.ENSP00000312272,9606.ENSP00000313811,…	UBOX5,EGR1,RNF11,HERC2,ZNF175,DZANK1,BIRC3,MARCHF9,GTF2E1,RASA2,KLF15,SLU7,MSS51,ZNF407,UNKL,ZNF597,ZNF497,YPEL2,USP20,MKRN3,EEA1,ANKZF1,MEX3B,ZBTB49,SMPD1,ZNF14,ADIPOR1,ZNF791,SEC24C,NBR1,TRIM4,ZNF708,ZNF441,ZSWIM5,TOPORS,PJA2,RNASEL,PYGO2,SMAP2,ZBTB34,ZBTB43,ZBTB6,RXRB,ZNF81,KLF9,ZNF425,ZFC3H1,OPTN,RNF6,ZZEF1,TMEM129,ZKSCAN5,HAGH,KDM7A,ZNF596,ZSWIM8,ZC3H6,CYLD,ZNF516,ZNF821,ZNF160,ZNF410,PLEKHM…
UniProt Keywords	KW-0072	Autophagy	12	156	0.69	0.59	0.0021	9606.ENSP00000037243,9606.ENSP00000261789,9606.ENSP00000262039,9606.ENSP00000277746,9606.ENSP00000353010,9606.ENSP00000355231,9606.ENSP00000361306,9606.ENSP00000368022,9606.ENSP00000375873,9606.ENSP00000411827,9606.ENSP00000482753,9606.ENSP00000498476	GABARAPL2,TM9SF1,PIK3C3,NRBF2,ATG2B,BECN1,ATG4A,OPTN,ATG16L1,GPR137,C9orf72,MAP1LC3B
UniProt Keywords	KW-0970	Cilium biogenesis/degradation	13	179	0.67	0.58	0.0021	9606.ENSP00000238628,9606.ENSP00000243578,9606.ENSP00000245157,9606.ENSP00000258173,9606.ENSP00000304941,9606.ENSP00000317469,9606.ENSP00000334008,9606.ENSP00000342510,9606.ENSP00000344942,9606.ENSP00000350934,9606.ENSP00000351157,9606.ENSP00000385808,9606.ENSP00000484804	IFT43,B9D2,BBS2,TMEM231,TCTN2,BBS1,PARVA,CEP97,UNC119B,RABEP2,TXNDC15,KIF3A,ARMC9
UniProt Keywords	KW-1186	Ciliopathy	11	149	0.67	0.51	0.0054	9606.ENSP00000237596,9606.ENSP00000238628,9606.ENSP00000243578,9606.ENSP00000245157,9606.ENSP00000258173,9606.ENSP00000260570,9606.ENSP00000304941,9606.ENSP00000317469,9606.ENSP00000351157,9606.ENSP00000438273,9606.ENSP00000484804	PKD2,IFT43,B9D2,BBS2,TMEM231,IFT172,TCTN2,BBS1,TXNDC15,BBS12,ARMC9
UniProt Keywords	KW-0981	Meckel syndrome	4	15	1.23	0.45	0.0202	9606.ENSP00000243578,9606.ENSP00000258173,9606.ENSP00000304941,9606.ENSP00000351157	B9D2,TMEM231,TCTN2,TXNDC15
UniProt Keywords	KW-0479	Metal-binding	84	3702	0.16	0.3	0.0213	9606.ENSP00000217173,9606.ENSP00000237596,9606.ENSP00000239938,9606.ENSP00000242719,9606.ENSP00000261609,9606.ENSP00000261636,9606.ENSP00000262259,9606.ENSP00000262547,9606.ENSP00000263464,9606.ENSP00000266643,9606.ENSP00000283875,9606.ENSP00000286364,9606.ENSP00000296233,9606.ENSP00000297151,9606.ENSP00000299432,9606.ENSP00000299687,9606.ENSP00000301712,9606.ENSP00000301744,9606.ENSP00000311183,…	UBOX5,PKD2,EGR1,RNF11,HERC2,ARL1,ZNF175,DZANK1,BIRC3,MARCHF9,GTF2E1,RASA2,KLF15,SLU7,MSS51,ZNF407,UNKL,ZNF597,ZNF497,YPEL2,USP20,MKRN3,EEA1,ANKZF1,COQ7,MEX3B,ZBTB49,SMPD1,ZNF14,P4HTM,ADIPOR1,ZNF791,SEC24C,NBR1,TRIM4,ZNF708,COPS5,ZNF441,ZSWIM5,TOPORS,PJA2,MOK,RNASEL,PYGO2,CYB561D1,ENTPD7,SMAP2,ZBTB34,ZBTB43,ZBTB6,RXRB,ZNF81,KLF9,ZNF425,ZFC3H1,OPTN,RNF6,ZZEF1,TMEM129,NEK11,ZKSCAN5,HAGH,KDM7A,ZNF596…
UniProt Keywords	KW-0833	Ubl conjugation pathway	24	695	0.34	0.32	0.0299	9606.ENSP00000217173,9606.ENSP00000242719,9606.ENSP00000247977,9606.ENSP00000261609,9606.ENSP00000262394,9606.ENSP00000263464,9606.ENSP00000266643,9606.ENSP00000298097,9606.ENSP00000301712,9606.ENSP00000303434,9606.ENSP00000309031,9606.ENSP00000313811,9606.ENSP00000313881,9606.ENSP00000348216,9606.ENSP00000353735,9606.ENSP00000354775,9606.ENSP00000361306,9606.ENSP00000365678,9606.ENSP00000371000,…	UBOX5,RNF11,FBXL12,HERC2,WSB1,BIRC3,MARCHF9,FBXO33,UNKL,USP38,VCPIP1,USP20,MKRN3,TRIM4,TOPORS,PJA2,ATG4A,OTUD1,RNF6,TMEM129,CYLD,USP35,FBXL17,MAP1LC3B
