# Supplementary material for: Late-Stage Downregulation of miR-138-5p Promotes Colorectal Cancer Progression
Source: Int J Mol Sci. 2026 Apr 9;27(8):3380. doi: 10.3390/ijms27083380 (PMC13116096; doi:10.3390/ijms27083380)
Supplement: Supplementary file 1 [file ijms-27-03380-s001.zip › ijms-4172683-supplementary revised/Table S3.xlsx]

## Sheet: enrichment.all_Downregulated
Table S3. STRING PPI network analysis of genes downregulated in miR-138-5p–overexpressing CRC cells.
#category	term ID	term description	observed gene count	background gene count	strength	signal	false discovery rate	matching proteins in your network (IDs)	matching proteins in your network (labels)
GO Process	GO:0006334	Nucleosome assembly	33	124	1.38	4.95	8.39e-29	9606.ENSP00000255120,9606.ENSP00000263382,9606.ENSP00000289316,9606.ENSP00000296503,9606.ENSP00000296930,9606.ENSP00000307705,9606.ENSP00000321744,9606.ENSP00000333277,9606.ENSP00000339566,9606.ENSP00000347168,9606.ENSP00000348924,9606.ENSP00000349430,9606.ENSP00000352252,9606.ENSP00000358151,9606.ENSP00000358154,9606.ENSP00000358160,9606.ENSP00000366974,9606.ENSP00000367034,9606.ENSP00000385479,…	NASP,ASF1B,H2BC5,HMGB2,NPM1,H1-4,H2BC4,H3C13,H1-2,H4C11,H2BC7,H2BC12,H3C12,H2BC21,H3C14,H3C10,H4C2,H4C3,H3C15,HJURP,H2AX,H2BC18,H4C14,H2BC11,H2BC17,H2BC14,H4C1,H2BU1,H4C4,H3C1,H2BC15,H4C5,H3C2
GO Process	GO:0031497	Chromatin assembly	36	179	1.26	4.38	2.6e-28	9606.ENSP00000255120,9606.ENSP00000261366,9606.ENSP00000263382,9606.ENSP00000289316,9606.ENSP00000296503,9606.ENSP00000296930,9606.ENSP00000299736,9606.ENSP00000307705,9606.ENSP00000320147,9606.ENSP00000321744,9606.ENSP00000333277,9606.ENSP00000339566,9606.ENSP00000347168,9606.ENSP00000348924,9606.ENSP00000349430,9606.ENSP00000352252,9606.ENSP00000358151,9606.ENSP00000358154,9606.ENSP00000358160,…	NASP,LMNB1,ASF1B,H2BC5,HMGB2,NPM1,CENPV,H1-4,EZH2,H2BC4,H3C13,H1-2,H4C11,H2BC7,H2BC12,H3C12,H2BC21,H3C14,H3C10,H4C2,H4C3,H3C15,HJURP,H2AX,H2BC18,H4C14,H2BC11,H2BC17,H2BC14,H4C1,H2BU1,H4C4,H3C1,H2BC15,H4C5,H3C2
GO Process	GO:0034728	Nucleosome organization	34	162	1.28	4.36	2.9e-27	9606.ENSP00000255120,9606.ENSP00000263382,9606.ENSP00000289316,9606.ENSP00000296503,9606.ENSP00000296930,9606.ENSP00000307705,9606.ENSP00000321744,9606.ENSP00000333277,9606.ENSP00000339566,9606.ENSP00000347168,9606.ENSP00000348924,9606.ENSP00000349430,9606.ENSP00000352252,9606.ENSP00000358151,9606.ENSP00000358154,9606.ENSP00000358160,9606.ENSP00000366974,9606.ENSP00000367034,9606.ENSP00000385479,…	NASP,ASF1B,H2BC5,HMGB2,NPM1,H1-4,H2BC4,H3C13,H1-2,H4C11,H2BC7,H2BC12,H3C12,H2BC21,H3C14,H3C10,H4C2,H4C3,H3C15,HMGA1,HJURP,H2AX,H2BC18,H4C14,H2BC11,H2BC17,H2BC14,H4C1,H2BU1,H4C4,H3C1,H2BC15,H4C5,H3C2
GO Process	GO:0071824	protein-DNA complex subunit organization	37	268	1.09	3.38	2.99e-24	9606.ENSP00000255120,9606.ENSP00000263382,9606.ENSP00000265148,9606.ENSP00000289316,9606.ENSP00000296503,9606.ENSP00000296930,9606.ENSP00000299736,9606.ENSP00000307705,9606.ENSP00000321744,9606.ENSP00000333277,9606.ENSP00000339566,9606.ENSP00000347168,9606.ENSP00000348924,9606.ENSP00000349430,9606.ENSP00000352252,9606.ENSP00000358151,9606.ENSP00000358154,9606.ENSP00000358160,9606.ENSP00000366974,…	NASP,ASF1B,CENPE,H2BC5,HMGB2,NPM1,CENPV,H1-4,H2BC4,H3C13,H1-2,H4C11,H2BC7,H2BC12,H3C12,H2BC21,H3C14,H3C10,H4C2,H4C3,H3C15,HMGA1,HJURP,H2AX,H2BC18,H4C14,H2BC11,H2BC17,H2BC14,MYC,H4C1,H2BU1,H4C4,H3C1,H2BC15,H4C5,H3C2
GO Process	GO:0065004	protein-DNA complex assembly	35	229	1.14	3.54	3.3e-24	9606.ENSP00000255120,9606.ENSP00000263382,9606.ENSP00000265148,9606.ENSP00000289316,9606.ENSP00000296503,9606.ENSP00000296930,9606.ENSP00000299736,9606.ENSP00000307705,9606.ENSP00000321744,9606.ENSP00000333277,9606.ENSP00000339566,9606.ENSP00000347168,9606.ENSP00000348924,9606.ENSP00000349430,9606.ENSP00000352252,9606.ENSP00000358151,9606.ENSP00000358154,9606.ENSP00000358160,9606.ENSP00000366974,…	NASP,ASF1B,CENPE,H2BC5,HMGB2,NPM1,CENPV,H1-4,H2BC4,H3C13,H1-2,H4C11,H2BC7,H2BC12,H3C12,H2BC21,H3C14,H3C10,H4C2,H4C3,H3C15,HJURP,H2AX,H2BC18,H4C14,H2BC11,H2BC17,H2BC14,H4C1,H2BU1,H4C4,H3C1,H2BC15,H4C5,H3C2
GO Process	GO:0006338	Chromatin remodeling	37	303	1.04	3.07	1.03e-22	9606.ENSP00000255120,9606.ENSP00000263382,9606.ENSP00000289316,9606.ENSP00000296503,9606.ENSP00000296930,9606.ENSP00000299736,9606.ENSP00000307705,9606.ENSP00000320147,9606.ENSP00000321744,9606.ENSP00000333277,9606.ENSP00000339566,9606.ENSP00000347168,9606.ENSP00000348924,9606.ENSP00000349430,9606.ENSP00000352252,9606.ENSP00000358151,9606.ENSP00000358154,9606.ENSP00000358160,9606.ENSP00000366974,…	NASP,ASF1B,H2BC5,HMGB2,NPM1,CENPV,H1-4,EZH2,H2BC4,H3C13,H1-2,H4C11,H2BC7,H2BC12,H3C12,H2BC21,H3C14,H3C10,H4C2,H4C3,H3C15,HMGA1,HJURP,H2AX,H2BC18,H4C14,H2BC11,H2BC17,H2BC14,MYC,H4C1,H2BU1,H4C4,H3C1,H2BC15,H4C5,H3C2
GO Process	GO:0051276	Chromosome organization	56	968	0.72	1.92	8.27e-21	9606.ENSP00000240488,9606.ENSP00000251303,9606.ENSP00000255120,9606.ENSP00000261366,9606.ENSP00000262105,9606.ENSP00000263382,9606.ENSP00000265148,9606.ENSP00000276533,9606.ENSP00000287598,9606.ENSP00000289316,9606.ENSP00000296503,9606.ENSP00000296509,9606.ENSP00000296930,9606.ENSP00000299736,9606.ENSP00000307288,9606.ENSP00000307705,9606.ENSP00000320147,9606.ENSP00000321744,9606.ENSP00000333277,…	MND1,SLX1A,NASP,LMNB1,MCM4,ASF1B,CENPE,GINS4,BUB1B,H2BC5,HMGB2,MAD2L1,NPM1,CENPV,MCM7,H1-4,EZH2,H2BC4,H3C13,H1-2,H4C11,H2BC7,H2BC12,H3C12,H2BC21,H3C14,H3C10,PSRC1,CDC20,CDCA8,H4C2,H4C3,PCNA,PRC1,CDK1,H3C15,KIFC1,HMGA1,RACGAP1,RFC5,HJURP,H2AX,H2BC18,H4C14,H2BC11,H2BC17,H2BC14,MYC,H4C1,H2BU1,H4C4,H3C1,MCM3,H2BC15,H4C5,H3C2
GO Process	GO:0007049	Cell cycle	55	1246	0.6	1.43	3.2e-15	9606.ENSP00000235382,9606.ENSP00000240488,9606.ENSP00000250024,9606.ENSP00000250056,9606.ENSP00000255120,9606.ENSP00000260947,9606.ENSP00000262105,9606.ENSP00000265148,9606.ENSP00000265748,9606.ENSP00000266970,9606.ENSP00000287598,9606.ENSP00000296509,9606.ENSP00000296930,9606.ENSP00000299736,9606.ENSP00000300035,9606.ENSP00000300403,9606.ENSP00000303706,9606.ENSP00000307288,9606.ENSP00000319417,…	RGS2,MND1,E2F8,PIMREG,NASP,BARD1,MCM4,CENPE,ANLN,CDK2,BUB1B,MAD2L1,NPM1,CENPV,PCLAF,TPX2,CDC25A,MCM7,SKA3,EZH2,KIF15,CDKN3,TUBA1B,EIF4EBP1,UBE2C,LRRCC1,DTL,PSRC1,CEP55,ORC1,CDC20,CDCA8,PCNA,E2F4,NABP2,PRC1,KIF20A,CDK1,SAPCD2,CDC7,KIFC1,RACGAP1,HJURP,SEPTIN11,H2AX,SLC16A1,CDCA3,TUBA1C,AUNIP,MYC,MCM3,CCNA2,FAM83D,PHGDH,RCC1
GO Process	GO:0000278	Mitotic cell cycle	39	631	0.75	1.72	1.79e-14	9606.ENSP00000250024,9606.ENSP00000255120,9606.ENSP00000260947,9606.ENSP00000262105,9606.ENSP00000265148,9606.ENSP00000265748,9606.ENSP00000266970,9606.ENSP00000287598,9606.ENSP00000296509,9606.ENSP00000300403,9606.ENSP00000303706,9606.ENSP00000319417,9606.ENSP00000320147,9606.ENSP00000324020,9606.ENSP00000335357,9606.ENSP00000336799,9606.ENSP00000340691,9606.ENSP00000348838,9606.ENSP00000355958,…	E2F8,NASP,BARD1,MCM4,CENPE,ANLN,CDK2,BUB1B,MAD2L1,TPX2,CDC25A,SKA3,EZH2,KIF15,CDKN3,TUBA1B,EIF4EBP1,UBE2C,DTL,PSRC1,CEP55,ORC1,CDC20,CDCA8,PCNA,E2F4,NABP2,PRC1,KIF20A,CDK1,SAPCD2,CDC7,KIFC1,RACGAP1,TUBA1C,MYC,MCM3,CCNA2,RCC1
GO Process	GO:0006325	Chromatin organization	38	612	0.75	1.7	3.88e-14	9606.ENSP00000255120,9606.ENSP00000261366,9606.ENSP00000263382,9606.ENSP00000289316,9606.ENSP00000296503,9606.ENSP00000296930,9606.ENSP00000299736,9606.ENSP00000307705,9606.ENSP00000320147,9606.ENSP00000321744,9606.ENSP00000333277,9606.ENSP00000339566,9606.ENSP00000347168,9606.ENSP00000348924,9606.ENSP00000349430,9606.ENSP00000352252,9606.ENSP00000358151,9606.ENSP00000358154,9606.ENSP00000358160,…	NASP,LMNB1,ASF1B,H2BC5,HMGB2,NPM1,CENPV,H1-4,EZH2,H2BC4,H3C13,H1-2,H4C11,H2BC7,H2BC12,H3C12,H2BC21,H3C14,H3C10,H4C2,H4C3,H3C15,HMGA1,HJURP,H2AX,H2BC18,H4C14,H2BC11,H2BC17,H2BC14,MYC,H4C1,H2BU1,H4C4,H3C1,H2BC15,H4C5,H3C2
GO Process	GO:0022402	Cell cycle process	42	835	0.66	1.45	7.48e-13	9606.ENSP00000240488,9606.ENSP00000255120,9606.ENSP00000260947,9606.ENSP00000262105,9606.ENSP00000265148,9606.ENSP00000265748,9606.ENSP00000266970,9606.ENSP00000287598,9606.ENSP00000296509,9606.ENSP00000296930,9606.ENSP00000300035,9606.ENSP00000300403,9606.ENSP00000303706,9606.ENSP00000320147,9606.ENSP00000335357,9606.ENSP00000340691,9606.ENSP00000348838,9606.ENSP00000355958,9606.ENSP00000358925,…	MND1,NASP,BARD1,MCM4,CENPE,ANLN,CDK2,BUB1B,MAD2L1,NPM1,PCLAF,TPX2,CDC25A,EZH2,CDKN3,EIF4EBP1,UBE2C,DTL,PSRC1,CEP55,ORC1,CDC20,CDCA8,PCNA,E2F4,NABP2,PRC1,KIF20A,CDK1,SAPCD2,CDC7,KIFC1,RACGAP1,SEPTIN11,SLC16A1,AUNIP,MYC,MCM3,CCNA2,FAM83D,PHGDH,RCC1
GO Process	GO:1903047	Mitotic cell cycle process	34	537	0.76	1.63	1.08e-12	9606.ENSP00000255120,9606.ENSP00000260947,9606.ENSP00000262105,9606.ENSP00000265148,9606.ENSP00000265748,9606.ENSP00000266970,9606.ENSP00000287598,9606.ENSP00000296509,9606.ENSP00000300403,9606.ENSP00000303706,9606.ENSP00000320147,9606.ENSP00000335357,9606.ENSP00000340691,9606.ENSP00000348838,9606.ENSP00000355958,9606.ENSP00000358925,9606.ENSP00000360540,9606.ENSP00000360623,9606.ENSP00000361540,…	NASP,BARD1,MCM4,CENPE,ANLN,CDK2,BUB1B,MAD2L1,TPX2,CDC25A,EZH2,CDKN3,EIF4EBP1,UBE2C,DTL,PSRC1,CEP55,ORC1,CDC20,CDCA8,PCNA,E2F4,NABP2,PRC1,KIF20A,CDK1,SAPCD2,CDC7,KIFC1,RACGAP1,MYC,MCM3,CCNA2,RCC1
GO Process	GO:0065003	Protein-containing complex assembly	52	1303	0.56	1.25	1.2e-12	9606.ENSP00000204517,9606.ENSP00000215754,9606.ENSP00000255120,9606.ENSP00000263382,9606.ENSP00000265148,9606.ENSP00000265748,9606.ENSP00000277010,9606.ENSP00000285814,9606.ENSP00000289316,9606.ENSP00000295767,9606.ENSP00000296503,9606.ENSP00000296930,9606.ENSP00000299736,9606.ENSP00000300403,9606.ENSP00000306614,9606.ENSP00000307705,9606.ENSP00000321744,9606.ENSP00000323076,9606.ENSP00000333277,…	TFAP4,MIF,NASP,ASF1B,CENPE,ANLN,SIGMAR1,NIFK,H2BC5,CHCHD4,HMGB2,NPM1,CENPV,TPX2,PPIH,H1-4,H2BC4,NDUFAF3,H3C13,H1-2,H4C11,UBE2C,H2BC7,H2BC12,H3C12,RRM2,H2BC21,H3C14,H3C10,RBMX,HSD17B8,NINJ1,H4C2,H4C3,CDK1,H3C15,HJURP,H2AX,NDUFC1,H2BC18,H4C14,TK1,H2BC11,H2BC17,H2BC14,H4C1,H2BU1,H4C4,H3C1,H2BC15,H4C5,H3C2
GO Process	GO:0006335	DNA replication-dependent chromatin assembly	13	32	1.56	2.86	1.44e-12	9606.ENSP00000255120,9606.ENSP00000263382,9606.ENSP00000347168,9606.ENSP00000352252,9606.ENSP00000358160,9606.ENSP00000366974,9606.ENSP00000367034,9606.ENSP00000462667,9606.ENSP00000479106,9606.ENSP00000479461,9606.ENSP00000480826,9606.ENSP00000484789,9606.ENSP00000484841	NASP,ASF1B,H4C11,H3C12,H3C10,H4C2,H4C3,H4C14,H4C1,H4C4,H3C1,H4C5,H3C2
GO Process	GO:0043933	Protein-containing complex organization	55	1465	0.53	1.2	1.47e-12	9606.ENSP00000204517,9606.ENSP00000215754,9606.ENSP00000255120,9606.ENSP00000263382,9606.ENSP00000265148,9606.ENSP00000265748,9606.ENSP00000277010,9606.ENSP00000285814,9606.ENSP00000289316,9606.ENSP00000295767,9606.ENSP00000296503,9606.ENSP00000296577,9606.ENSP00000296930,9606.ENSP00000299736,9606.ENSP00000300403,9606.ENSP00000306614,9606.ENSP00000307705,9606.ENSP00000321744,9606.ENSP00000323076,…	TFAP4,MIF,NASP,ASF1B,CENPE,ANLN,SIGMAR1,NIFK,H2BC5,CHCHD4,HMGB2,ABCE1,NPM1,CENPV,TPX2,PPIH,H1-4,H2BC4,NDUFAF3,H3C13,H1-2,H4C11,UBE2C,H2BC7,H2BC12,H3C12,RRM2,H2BC21,H3C14,H3C10,RBMX,HSD17B8,NINJ1,H4C2,H4C3,CDK1,H3C15,HMGA1,HJURP,H2AX,NDUFC1,H2BC18,H4C14,TK1,H2BC11,H2BC17,H2BC14,MYC,H4C1,H2BU1,H4C4,H3C1,H2BC15,H4C5,H3C2
GO Process	GO:0044085	Cellular component biogenesis	76	2702	0.4	0.98	5.46e-12	9606.ENSP00000204517,9606.ENSP00000215754,9606.ENSP00000245304,9606.ENSP00000251303,9606.ENSP00000255120,9606.ENSP00000261366,9606.ENSP00000263246,9606.ENSP00000263382,9606.ENSP00000264279,9606.ENSP00000265148,9606.ENSP00000265748,9606.ENSP00000266970,9606.ENSP00000277010,9606.ENSP00000285814,9606.ENSP00000289316,9606.ENSP00000292090,9606.ENSP00000295767,9606.ENSP00000296503,9606.ENSP00000296577,…	TFAP4,MIF,RAP2A,SLX1A,NASP,LMNB1,PACSIN2,ASF1B,NOP58,CENPE,ANLN,CDK2,SIGMAR1,NIFK,H2BC5,TLCD1,CHCHD4,HMGB2,ABCE1,NPM1,CENPV,TPX2,RAB8A,PA2G4,PPIH,H1-4,EZH2,H2BC4,NDUFAF3,H3C13,H1-2,LYAR,ANXA2,H4C11,UBE2C,H2BC7,H2BC12,H3C12,RRM2,KRT19,H2BC21,H3C14,H3C10,RBMX,EXOSC2,CDC20,CDCA8,HSD17B8,NINJ1,H4C2,H4C3,E2F4,NOP56,PRC1,CDK1,H3C15,KIFC1,RACGAP1,HJURP,H2AX,NDUFC1,H2BC18,H4C14,TK1,MPV17L2,H2BC11,H2BC17,…
GO Process	GO:0006996	Organelle organization	86	3470	0.35	0.87	4.97e-11	9606.ENSP00000221566,9606.ENSP00000240488,9606.ENSP00000245304,9606.ENSP00000251303,9606.ENSP00000255120,9606.ENSP00000261366,9606.ENSP00000262105,9606.ENSP00000263246,9606.ENSP00000263382,9606.ENSP00000265148,9606.ENSP00000265748,9606.ENSP00000266970,9606.ENSP00000276533,9606.ENSP00000287598,9606.ENSP00000289316,9606.ENSP00000295767,9606.ENSP00000296503,9606.ENSP00000296509,9606.ENSP00000296930,…	SGTA,MND1,RAP2A,SLX1A,NASP,LMNB1,MCM4,PACSIN2,ASF1B,CENPE,ANLN,CDK2,GINS4,BUB1B,H2BC5,CHCHD4,HMGB2,MAD2L1,NPM1,CENPV,PCLAF,TPX2,RAB8A,MCM7,H1-4,EZH2,H2BC4,NDUFAF3,KRT7,H3C13,TUBA1B,H1-2,ANXA2,H4C11,UBE2C,H2BC7,H2BC12,H3C12,KRT19,H2BC21,H3C14,H3C10,PSRC1,CDC20,CDCA8,H4C2,H4C3,PCNA,E2F4,PRC1,KIF20A,CDK1,H3C15,SAPCD2,KIFC1,HMGA1,RACGAP1,PHLDB2,RFC5,HJURP,H2AX,SLC16A1,NDUFC1,TUBA1C,AUNIP,H2BC18,GAS2L…
GO Process	GO:0022607	Cellular component assembly	70	2467	0.41	0.95	6.24e-11	9606.ENSP00000204517,9606.ENSP00000215754,9606.ENSP00000245304,9606.ENSP00000251303,9606.ENSP00000255120,9606.ENSP00000261366,9606.ENSP00000263246,9606.ENSP00000263382,9606.ENSP00000265148,9606.ENSP00000265748,9606.ENSP00000266970,9606.ENSP00000277010,9606.ENSP00000285814,9606.ENSP00000289316,9606.ENSP00000292090,9606.ENSP00000295767,9606.ENSP00000296503,9606.ENSP00000296930,9606.ENSP00000299736,…	TFAP4,MIF,RAP2A,SLX1A,NASP,LMNB1,PACSIN2,ASF1B,CENPE,ANLN,CDK2,SIGMAR1,NIFK,H2BC5,TLCD1,CHCHD4,HMGB2,NPM1,CENPV,TPX2,RAB8A,PPIH,H1-4,EZH2,H2BC4,NDUFAF3,H3C13,H1-2,ANXA2,H4C11,UBE2C,H2BC7,H2BC12,H3C12,RRM2,KRT19,H2BC21,H3C14,H3C10,RBMX,CDC20,CDCA8,HSD17B8,NINJ1,H4C2,H4C3,E2F4,PRC1,CDK1,H3C15,KIFC1,RACGAP1,HJURP,H2AX,NDUFC1,H2BC18,H4C14,TK1,MPV17L2,H2BC11,H2BC17,H2BC14,H4C1,H2BU1,H4C4,H3C1,H2BC15,H…
GO Process	GO:0051301	Cell division	30	527	0.71	1.36	5.09e-10	9606.ENSP00000250056,9606.ENSP00000265148,9606.ENSP00000265748,9606.ENSP00000266970,9606.ENSP00000287598,9606.ENSP00000296509,9606.ENSP00000299736,9606.ENSP00000300403,9606.ENSP00000303706,9606.ENSP00000319417,9606.ENSP00000336799,9606.ENSP00000348838,9606.ENSP00000353538,9606.ENSP00000358925,9606.ENSP00000360540,9606.ENSP00000361540,9606.ENSP00000362146,9606.ENSP00000377793,9606.ENSP00000378356,…	PIMREG,CENPE,ANLN,CDK2,BUB1B,MAD2L1,CENPV,TPX2,CDC25A,SKA3,TUBA1B,UBE2C,LRRCC1,PSRC1,CEP55,CDC20,CDCA8,PRC1,KIF20A,CDK1,SAPCD2,CDC7,KIFC1,RACGAP1,SEPTIN11,CDCA3,TUBA1C,CCNA2,FAM83D,RCC1
GO Process	GO:0071840	Cellular component organization or biogenesis	111	5639	0.25	0.69	5.51e-09	9606.ENSP00000204517,9606.ENSP00000215368,9606.ENSP00000215754,9606.ENSP00000221566,9606.ENSP00000240488,9606.ENSP00000245304,9606.ENSP00000251303,9606.ENSP00000252599,9606.ENSP00000255120,9606.ENSP00000261366,9606.ENSP00000262105,9606.ENSP00000263246,9606.ENSP00000263382,9606.ENSP00000264279,9606.ENSP00000265148,9606.ENSP00000265748,9606.ENSP00000266970,9606.ENSP00000276533,9606.ENSP00000277010,…	TFAP4,EFNA2,MIF,SGTA,MND1,RAP2A,SLX1A,COLGALT1,NASP,LMNB1,MCM4,PACSIN2,ASF1B,NOP58,CENPE,ANLN,CDK2,GINS4,SIGMAR1,NIFK,BUB1B,H2BC5,TLCD1,CHCHD4,HMGB2,MAD2L1,ABCE1,NPM1,CENPV,PCLAF,TPX2,RAB8A,PA2G4,PPIH,MCM7,H1-4,EZH2,H2BC4,NDUFAF3,KRT7,ATP11C,H3C13,TUBA1B,H1-2,LYAR,ANXA2,H4C11,UBE2C,H2BC7,H2BC12,ADAM15,H3C12,RRM2,KRT19,NAXE,H2BC21,H3C14,H3C10,PSRC1,RBMX,CEP55,EXOSC2,CDC20,CDCA8,HSD17B8,NINJ1,H4C2,…
GO Process	GO:0006336	DNA replication-independent chromatin assembly	10	33	1.44	1.89	2.09e-08	9606.ENSP00000255120,9606.ENSP00000263382,9606.ENSP00000347168,9606.ENSP00000366974,9606.ENSP00000367034,9606.ENSP00000414109,9606.ENSP00000462667,9606.ENSP00000479106,9606.ENSP00000479461,9606.ENSP00000484789	NASP,ASF1B,H4C11,H4C2,H4C3,HJURP,H4C14,H4C1,H4C4,H4C5
GO Process	GO:0010564	Regulation of cell cycle process	32	716	0.6	1.09	2.97e-08	9606.ENSP00000204517,9606.ENSP00000250024,9606.ENSP00000260947,9606.ENSP00000262965,9606.ENSP00000265148,9606.ENSP00000265748,9606.ENSP00000266970,9606.ENSP00000287598,9606.ENSP00000296509,9606.ENSP00000296930,9606.ENSP00000299736,9606.ENSP00000300403,9606.ENSP00000303706,9606.ENSP00000320147,9606.ENSP00000324020,9606.ENSP00000348838,9606.ENSP00000353770,9606.ENSP00000355958,9606.ENSP00000358925,…	TFAP4,E2F8,BARD1,TCF3,CENPE,ANLN,CDK2,BUB1B,MAD2L1,NPM1,CENPV,TPX2,CDC25A,EZH2,KIF15,UBE2C,RRM2,DTL,PSRC1,ORC1,CDC20,CDCA8,NABP2,PRC1,KIF20A,CDK1,CDC7,RACGAP1,H2AX,MYC,FAM83D,RCC1
GO Process	GO:0016043	Cellular component organization	106	5436	0.24	0.66	4.22e-08	9606.ENSP00000204517,9606.ENSP00000215368,9606.ENSP00000215754,9606.ENSP00000221566,9606.ENSP00000240488,9606.ENSP00000245304,9606.ENSP00000251303,9606.ENSP00000252599,9606.ENSP00000255120,9606.ENSP00000261366,9606.ENSP00000262105,9606.ENSP00000263246,9606.ENSP00000263382,9606.ENSP00000265148,9606.ENSP00000265748,9606.ENSP00000266970,9606.ENSP00000276533,9606.ENSP00000277010,9606.ENSP00000285814,…	TFAP4,EFNA2,MIF,SGTA,MND1,RAP2A,SLX1A,COLGALT1,NASP,LMNB1,MCM4,PACSIN2,ASF1B,CENPE,ANLN,CDK2,GINS4,SIGMAR1,NIFK,BUB1B,H2BC5,TLCD1,CHCHD4,HMGB2,MAD2L1,ABCE1,NPM1,CENPV,PCLAF,TPX2,RAB8A,PPIH,MCM7,H1-4,EZH2,H2BC4,NDUFAF3,KRT7,ATP11C,H3C13,TUBA1B,H1-2,ANXA2,H4C11,UBE2C,H2BC7,H2BC12,ADAM15,H3C12,RRM2,KRT19,NAXE,H2BC21,H3C14,H3C10,PSRC1,RBMX,CEP55,CDC20,CDCA8,HSD17B8,NINJ1,H4C2,H4C3,PCNA,E2F4,PRC1,KIF2…
GO Process	GO:0015979	Photosynthesis	7	9	1.84	1.86	1.09e-07	9606.ENSP00000321744,9606.ENSP00000358151,9606.ENSP00000445831,9606.ENSP00000476136,9606.ENSP00000477527,9606.ENSP00000477907,9606.ENSP00000483903	H2BC4,H2BC21,H2BC18,H2BC11,H2BC17,H2BC14,H2BC15
GO Process	GO:0071459	Protein localization to chromosome, centromeric region	10	41	1.34	1.68	1.09e-07	9606.ENSP00000287598,9606.ENSP00000347168,9606.ENSP00000366974,9606.ENSP00000367034,9606.ENSP00000378699,9606.ENSP00000462667,9606.ENSP00000476136,9606.ENSP00000479106,9606.ENSP00000479461,9606.ENSP00000484789	BUB1B,H4C11,H4C2,H4C3,CDK1,H4C14,H2BC11,H4C1,H4C4,H4C5
GO Process	GO:0061644	Protein localization to CENP-A containing chromatin	8	18	1.6	1.77	1.39e-07	9606.ENSP00000347168,9606.ENSP00000366974,9606.ENSP00000367034,9606.ENSP00000462667,9606.ENSP00000476136,9606.ENSP00000479106,9606.ENSP00000479461,9606.ENSP00000484789	H4C11,H4C2,H4C3,H4C14,H2BC11,H4C1,H4C4,H4C5
GO Process	GO:0006260	DNA replication	17	203	0.88	1.3	2.01e-07	9606.ENSP00000255120,9606.ENSP00000260947,9606.ENSP00000262105,9606.ENSP00000266970,9606.ENSP00000276533,9606.ENSP00000300035,9606.ENSP00000307288,9606.ENSP00000350491,9606.ENSP00000353770,9606.ENSP00000355958,9606.ENSP00000360623,9606.ENSP00000368458,9606.ENSP00000378699,9606.ENSP00000399888,9606.ENSP00000408295,9606.ENSP00000418268,9606.ENSP00000480987	NASP,BARD1,MCM4,CDK2,GINS4,PCLAF,MCM7,PRIM1,RRM2,DTL,ORC1,PCNA,CDK1,HMGA1,RFC5,MCM10,MCM3
GO Process	GO:0090304	Nucleic acid metabolic process	58	2203	0.37	0.78	2.07e-07	9606.ENSP00000240488,9606.ENSP00000251303,9606.ENSP00000255120,9606.ENSP00000260947,9606.ENSP00000262105,9606.ENSP00000262965,9606.ENSP00000264279,9606.ENSP00000266970,9606.ENSP00000276533,9606.ENSP00000285814,9606.ENSP00000296503,9606.ENSP00000296930,9606.ENSP00000300035,9606.ENSP00000302886,9606.ENSP00000306614,9606.ENSP00000307288,9606.ENSP00000310596,9606.ENSP00000314441,9606.ENSP00000320147,…	MND1,SLX1A,NASP,BARD1,MCM4,TCF3,NOP58,CDK2,GINS4,NIFK,HMGB2,NPM1,PCLAF,PA2G4,PPIH,MCM7,LSM1,METTL1,EZH2,APOBEC3B,HNRNPA1,PTMA,LYAR,ANXA2,H4C11,PRIM1,RAD23B,RRM2,DTL,RBMX,ORC1,TOE1,EXOSC2,MBNL2,H4C2,TCOF1,H4C3,PCNA,NABP2,NOP56,CDK1,CDC7,HMGA1,RFC5,EEF1D,MCM10,H2AX,AUNIP,H4C14,TK1,POLR2E,H4C1,H4C4,PHB,MCM3,CCNA2,H4C5,UBE2T
GO Process	GO:0006259	DNA metabolic process	32	785	0.56	0.98	2.14e-07	9606.ENSP00000240488,9606.ENSP00000251303,9606.ENSP00000255120,9606.ENSP00000260947,9606.ENSP00000262105,9606.ENSP00000262965,9606.ENSP00000266970,9606.ENSP00000276533,9606.ENSP00000296503,9606.ENSP00000296930,9606.ENSP00000300035,9606.ENSP00000307288,9606.ENSP00000320147,9606.ENSP00000327459,9606.ENSP00000350491,9606.ENSP00000350708,9606.ENSP00000353770,9606.ENSP00000355958,9606.ENSP00000360623,…	MND1,SLX1A,NASP,BARD1,MCM4,TCF3,CDK2,GINS4,HMGB2,NPM1,PCLAF,MCM7,EZH2,APOBEC3B,PRIM1,RAD23B,RRM2,DTL,ORC1,PCNA,NABP2,CDK1,CDC7,HMGA1,RFC5,MCM10,H2AX,AUNIP,TK1,PHB,MCM3,UBE2T
GO Process	GO:0032200	Telomere organization	14	129	0.99	1.37	3.11e-07	9606.ENSP00000251303,9606.ENSP00000320147,9606.ENSP00000347168,9606.ENSP00000352252,9606.ENSP00000358160,9606.ENSP00000366974,9606.ENSP00000367034,9606.ENSP00000368458,9606.ENSP00000462667,9606.ENSP00000479106,9606.ENSP00000479461,9606.ENSP00000480826,9606.ENSP00000484789,9606.ENSP00000484841	SLX1A,EZH2,H4C11,H3C12,H3C10,H4C2,H4C3,PCNA,H4C14,H4C1,H4C4,H3C1,H4C5,H3C2
GO Process	GO:0034502	Protein localization to chromosome	12	92	1.07	1.36	7.8e-07	9606.ENSP00000287598,9606.ENSP00000320147,9606.ENSP00000347168,9606.ENSP00000366974,9606.ENSP00000367034,9606.ENSP00000369545,9606.ENSP00000378699,9606.ENSP00000462667,9606.ENSP00000476136,9606.ENSP00000479106,9606.ENSP00000479461,9606.ENSP00000484789	BUB1B,EZH2,H4C11,H4C2,H4C3,NABP2,CDK1,H4C14,H2BC11,H4C1,H4C4,H4C5
GO Process	GO:0090329	Regulation of DNA-templated DNA replication	10	57	1.2	1.38	1.39e-06	9606.ENSP00000250024,9606.ENSP00000262105,9606.ENSP00000266970,9606.ENSP00000276533,9606.ENSP00000307288,9606.ENSP00000368458,9606.ENSP00000393139,9606.ENSP00000408295,9606.ENSP00000439244,9606.ENSP00000480987	E2F8,MCM4,CDK2,GINS4,MCM7,PCNA,CDC7,RFC5,CIZ1,MCM3
GO Process	GO:0051726	Regulation of cell cycle	37	1108	0.48	0.83	1.45e-06	9606.ENSP00000204517,9606.ENSP00000216129,9606.ENSP00000250024,9606.ENSP00000260947,9606.ENSP00000262965,9606.ENSP00000265148,9606.ENSP00000265748,9606.ENSP00000266970,9606.ENSP00000287598,9606.ENSP00000296509,9606.ENSP00000296930,9606.ENSP00000299736,9606.ENSP00000300035,9606.ENSP00000300403,9606.ENSP00000303706,9606.ENSP00000320147,9606.ENSP00000324020,9606.ENSP00000335357,9606.ENSP00000340691,…	TFAP4,TTLL12,E2F8,BARD1,TCF3,CENPE,ANLN,CDK2,BUB1B,MAD2L1,NPM1,CENPV,PCLAF,TPX2,CDC25A,EZH2,KIF15,CDKN3,EIF4EBP1,UBE2C,RRM2,DTL,PSRC1,ORC1,CDC20,CDCA8,NABP2,PRC1,KIF20A,CDK1,CDC7,RACGAP1,H2AX,MYC,CCNA2,FAM83D,RCC1
GO Process	GO:0006139	Nucleobase-containing compound metabolic process	64	2722	0.33	0.69	1.46e-06	9606.ENSP00000240488,9606.ENSP00000251303,9606.ENSP00000255120,9606.ENSP00000260947,9606.ENSP00000262105,9606.ENSP00000262965,9606.ENSP00000264279,9606.ENSP00000266970,9606.ENSP00000276533,9606.ENSP00000285814,9606.ENSP00000296503,9606.ENSP00000296930,9606.ENSP00000300035,9606.ENSP00000302886,9606.ENSP00000306614,9606.ENSP00000307288,9606.ENSP00000310596,9606.ENSP00000314441,9606.ENSP00000318318,…	MND1,SLX1A,NASP,BARD1,MCM4,TCF3,NOP58,CDK2,GINS4,NIFK,HMGB2,NPM1,PCLAF,PA2G4,PPIH,MCM7,LSM1,METTL1,MPI,EZH2,APOBEC3B,HNRNPA1,PTMA,LYAR,ANXA2,H4C11,PRIM1,RAD23B,RRM2,DTL,NAXE,RBMX,ORC1,TOE1,EXOSC2,MBNL2,H4C2,TCOF1,H4C3,PCNA,NABP2,NOP56,ELOVL6,CDK1,PAICS,CDC7,HMGA1,PAPSS2,RFC5,EEF1D,MCM10,H2AX,NDUFC1,AUNIP,H4C14,TK1,POLR2E,H4C1,H4C4,PHB,MCM3,CCNA2,H4C5,UBE2T
GO Process	GO:0046483	Heterocycle metabolic process	66	2891	0.31	0.66	2.35e-06	9606.ENSP00000240488,9606.ENSP00000251303,9606.ENSP00000255120,9606.ENSP00000260947,9606.ENSP00000262105,9606.ENSP00000262965,9606.ENSP00000264279,9606.ENSP00000266970,9606.ENSP00000276533,9606.ENSP00000285814,9606.ENSP00000296503,9606.ENSP00000296930,9606.ENSP00000300035,9606.ENSP00000302886,9606.ENSP00000306614,9606.ENSP00000307288,9606.ENSP00000310596,9606.ENSP00000314441,9606.ENSP00000318318,…	MND1,SLX1A,NASP,BARD1,MCM4,TCF3,NOP58,CDK2,GINS4,NIFK,HMGB2,NPM1,PCLAF,PA2G4,PPIH,MCM7,LSM1,METTL1,MPI,EZH2,APOBEC3B,HNRNPA1,PTMA,LYAR,ANXA2,H4C11,PRIM1,RAD23B,RRM2,DTL,NAXE,RBMX,ORC1,TOE1,EXOSC2,MBNL2,H4C2,TCOF1,H4C3,PCNA,NABP2,NOP56,MTHFD2,ELOVL6,CDK1,PAICS,PYCR1,CDC7,HMGA1,PAPSS2,RFC5,EEF1D,MCM10,H2AX,NDUFC1,AUNIP,H4C14,TK1,POLR2E,H4C1,H4C4,PHB,MCM3,CCNA2,H4C5,UBE2T
GO Process	GO:0071168	Protein localization to chromatin	9	44	1.26	1.37	2.4e-06	9606.ENSP00000320147,9606.ENSP00000347168,9606.ENSP00000366974,9606.ENSP00000367034,9606.ENSP00000462667,9606.ENSP00000476136,9606.ENSP00000479106,9606.ENSP00000479461,9606.ENSP00000484789	EZH2,H4C11,H4C2,H4C3,H4C14,H2BC11,H4C1,H4C4,H4C5
GO Process	GO:1901987	Regulation of cell cycle phase transition	22	431	0.66	0.97	2.56e-06	9606.ENSP00000204517,9606.ENSP00000260947,9606.ENSP00000262965,9606.ENSP00000265148,9606.ENSP00000265748,9606.ENSP00000266970,9606.ENSP00000287598,9606.ENSP00000296509,9606.ENSP00000296930,9606.ENSP00000303706,9606.ENSP00000320147,9606.ENSP00000348838,9606.ENSP00000353770,9606.ENSP00000355958,9606.ENSP00000360623,9606.ENSP00000361540,9606.ENSP00000362146,9606.ENSP00000369545,9606.ENSP00000378699,…	TFAP4,BARD1,TCF3,CENPE,ANLN,CDK2,BUB1B,MAD2L1,NPM1,CDC25A,EZH2,UBE2C,RRM2,DTL,ORC1,CDC20,CDCA8,NABP2,CDK1,CDC7,H2AX,FAM83D
GO Process	GO:0045653	Negative regulation of megakaryocyte differentiation	7	19	1.52	1.4	3.81e-06	9606.ENSP00000347168,9606.ENSP00000366974,9606.ENSP00000367034,9606.ENSP00000462667,9606.ENSP00000479106,9606.ENSP00000479461,9606.ENSP00000484789	H4C11,H4C2,H4C3,H4C14,H4C1,H4C4,H4C5
GO Process	GO:0044843	Cell cycle G1/S phase transition	11	88	1.05	1.21	4.56e-06	9606.ENSP00000255120,9606.ENSP00000266970,9606.ENSP00000303706,9606.ENSP00000320147,9606.ENSP00000335357,9606.ENSP00000340691,9606.ENSP00000368686,9606.ENSP00000393139,9606.ENSP00000478887,9606.ENSP00000481380,9606.ENSP00000497402	NASP,CDK2,CDC25A,EZH2,CDKN3,EIF4EBP1,E2F4,CDC7,MYC,CCNA2,RCC1
GO Process	GO:1901990	Regulation of mitotic cell cycle phase transition	19	332	0.71	0.98	4.81e-06	9606.ENSP00000204517,9606.ENSP00000260947,9606.ENSP00000262965,9606.ENSP00000265148,9606.ENSP00000265748,9606.ENSP00000266970,9606.ENSP00000287598,9606.ENSP00000296509,9606.ENSP00000303706,9606.ENSP00000320147,9606.ENSP00000348838,9606.ENSP00000353770,9606.ENSP00000355958,9606.ENSP00000360623,9606.ENSP00000361540,9606.ENSP00000362146,9606.ENSP00000369545,9606.ENSP00000378699,9606.ENSP00000393139	TFAP4,BARD1,TCF3,CENPE,ANLN,CDK2,BUB1B,MAD2L1,CDC25A,EZH2,UBE2C,RRM2,DTL,ORC1,CDC20,CDCA8,NABP2,CDK1,CDC7
GO Process	GO:0044772	Mitotic cell cycle phase transition	14	173	0.86	1.06	7.58e-06	9606.ENSP00000255120,9606.ENSP00000266970,9606.ENSP00000287598,9606.ENSP00000303706,9606.ENSP00000320147,9606.ENSP00000335357,9606.ENSP00000340691,9606.ENSP00000348838,9606.ENSP00000368686,9606.ENSP00000378699,9606.ENSP00000393139,9606.ENSP00000478887,9606.ENSP00000481380,9606.ENSP00000497402	NASP,CDK2,BUB1B,CDC25A,EZH2,CDKN3,EIF4EBP1,UBE2C,E2F4,CDK1,CDC7,MYC,CCNA2,RCC1
GO Process	GO:0006725	Cellular aromatic compound metabolic process	65	2936	0.3	0.62	8.93e-06	9606.ENSP00000240488,9606.ENSP00000251303,9606.ENSP00000255120,9606.ENSP00000260947,9606.ENSP00000262105,9606.ENSP00000262965,9606.ENSP00000264279,9606.ENSP00000266970,9606.ENSP00000276533,9606.ENSP00000285814,9606.ENSP00000296503,9606.ENSP00000296930,9606.ENSP00000300035,9606.ENSP00000302886,9606.ENSP00000306614,9606.ENSP00000307288,9606.ENSP00000310596,9606.ENSP00000314441,9606.ENSP00000318318,…	MND1,SLX1A,NASP,BARD1,MCM4,TCF3,NOP58,CDK2,GINS4,NIFK,HMGB2,NPM1,PCLAF,PA2G4,PPIH,MCM7,LSM1,METTL1,MPI,EZH2,APOBEC3B,HNRNPA1,PTMA,LYAR,ANXA2,H4C11,PRIM1,RAD23B,RRM2,DTL,NAXE,RBMX,ORC1,TOE1,EXOSC2,MBNL2,H4C2,TCOF1,H4C3,PCNA,NABP2,NOP56,MTHFD2,ELOVL6,CDK1,PAICS,CDC7,HMGA1,PAPSS2,RFC5,EEF1D,MCM10,H2AX,NDUFC1,AUNIP,H4C14,TK1,POLR2E,H4C1,H4C4,PHB,MCM3,CCNA2,H4C5,UBE2T
GO Process	GO:0045652	Regulation of megakaryocyte differentiation	8	37	1.29	1.24	9.95e-06	9606.ENSP00000296503,9606.ENSP00000347168,9606.ENSP00000366974,9606.ENSP00000367034,9606.ENSP00000462667,9606.ENSP00000479106,9606.ENSP00000479461,9606.ENSP00000484789	HMGB2,H4C11,H4C2,H4C3,H4C14,H4C1,H4C4,H4C5
GO Process	GO:0007346	Regulation of mitotic cell cycle	22	493	0.6	0.83	2.09e-05	9606.ENSP00000204517,9606.ENSP00000216129,9606.ENSP00000260947,9606.ENSP00000262965,9606.ENSP00000265148,9606.ENSP00000265748,9606.ENSP00000266970,9606.ENSP00000287598,9606.ENSP00000296509,9606.ENSP00000303706,9606.ENSP00000320147,9606.ENSP00000340691,9606.ENSP00000348838,9606.ENSP00000353770,9606.ENSP00000355958,9606.ENSP00000360623,9606.ENSP00000361540,9606.ENSP00000362146,9606.ENSP00000369545,…	TFAP4,TTLL12,BARD1,TCF3,CENPE,ANLN,CDK2,BUB1B,MAD2L1,CDC25A,EZH2,EIF4EBP1,UBE2C,RRM2,DTL,ORC1,CDC20,CDCA8,NABP2,CDK1,CDC7,RCC1
GO Process	GO:0051052	Regulation of DNA metabolic process	23	541	0.58	0.81	2.35e-05	9606.ENSP00000250024,9606.ENSP00000251303,9606.ENSP00000260947,9606.ENSP00000262105,9606.ENSP00000264908,9606.ENSP00000266970,9606.ENSP00000276533,9606.ENSP00000296930,9606.ENSP00000307288,9606.ENSP00000307705,9606.ENSP00000339566,9606.ENSP00000341826,9606.ENSP00000368458,9606.ENSP00000369545,9606.ENSP00000378699,9606.ENSP00000393139,9606.ENSP00000408295,9606.ENSP00000434024,9606.ENSP00000439244,…	E2F8,SLX1A,BARD1,MCM4,ANXA3,CDK2,GINS4,NPM1,MCM7,H1-4,H1-2,HNRNPA1,PCNA,NABP2,CDK1,CDC7,RFC5,H2AX,CIZ1,AUNIP,MYC,MCM3,CCNA2
GO Process	GO:0000226	Microtubule cytoskeleton organization	23	542	0.58	0.81	2.37e-05	9606.ENSP00000265148,9606.ENSP00000266970,9606.ENSP00000296509,9606.ENSP00000296930,9606.ENSP00000300035,9606.ENSP00000300403,9606.ENSP00000336799,9606.ENSP00000358925,9606.ENSP00000361540,9606.ENSP00000362146,9606.ENSP00000368686,9606.ENSP00000377793,9606.ENSP00000378356,9606.ENSP00000378699,9606.ENSP00000386348,9606.ENSP00000393963,9606.ENSP00000404190,9606.ENSP00000405405,9606.ENSP00000441065,…	CENPE,CDK2,MAD2L1,NPM1,PCLAF,TPX2,TUBA1B,PSRC1,CDC20,CDCA8,E2F4,PRC1,KIF20A,CDK1,SAPCD2,KIFC1,RACGAP1,PHLDB2,SLC16A1,TUBA1C,AUNIP,GAS2L3,RCC1
GO Process	GO:0006275	Regulation of DNA replication	12	136	0.9	0.99	2.84e-05	9606.ENSP00000250024,9606.ENSP00000262105,9606.ENSP00000266970,9606.ENSP00000276533,9606.ENSP00000307288,9606.ENSP00000368458,9606.ENSP00000378699,9606.ENSP00000393139,9606.ENSP00000408295,9606.ENSP00000439244,9606.ENSP00000480987,9606.ENSP00000481380	E2F8,MCM4,CDK2,GINS4,MCM7,PCNA,CDK1,CDC7,RFC5,CIZ1,MCM3,CCNA2
GO Process	GO:1901360	Organic cyclic compound metabolic process	67	3181	0.28	0.58	2.93e-05	9606.ENSP00000240488,9606.ENSP00000251303,9606.ENSP00000255120,9606.ENSP00000260947,9606.ENSP00000262105,9606.ENSP00000262965,9606.ENSP00000264279,9606.ENSP00000266970,9606.ENSP00000276533,9606.ENSP00000285814,9606.ENSP00000296503,9606.ENSP00000296930,9606.ENSP00000300035,9606.ENSP00000302886,9606.ENSP00000306614,9606.ENSP00000307288,9606.ENSP00000310596,9606.ENSP00000314441,9606.ENSP00000318318,…	MND1,SLX1A,NASP,BARD1,MCM4,TCF3,NOP58,CDK2,GINS4,NIFK,HMGB2,NPM1,PCLAF,PA2G4,PPIH,MCM7,LSM1,METTL1,MPI,EZH2,APOBEC3B,HNRNPA1,PTMA,LYAR,ANXA2,H4C11,PRIM1,RAD23B,RRM2,DTL,NAXE,RBMX,ORC1,TOE1,EXOSC2,HSD17B8,MBNL2,H4C2,TCOF1,H4C3,PCNA,NABP2,NOP56,MTHFD2,ELOVL6,CDK1,PAICS,PYCR1,CDC7,HMGA1,PAPSS2,RFC5,EEF1D,MCM10,H2AX,NDUFC1,AUNIP,H4C14,TK1,POLR2E,H4C1,H4C4,PHB,MCM3,CCNA2,H4C5,UBE2T
GO Process	GO:0000082	G1/S transition of mitotic cell cycle	10	86	1.02	1.04	3.14e-05	9606.ENSP00000255120,9606.ENSP00000266970,9606.ENSP00000303706,9606.ENSP00000320147,9606.ENSP00000335357,9606.ENSP00000340691,9606.ENSP00000368686,9606.ENSP00000393139,9606.ENSP00000478887,9606.ENSP00000497402	NASP,CDK2,CDC25A,EZH2,CDKN3,EIF4EBP1,E2F4,CDC7,MYC,RCC1
GO Process	GO:0006281	DNA repair	21	497	0.58	0.74	8.95e-05	9606.ENSP00000251303,9606.ENSP00000260947,9606.ENSP00000262105,9606.ENSP00000266970,9606.ENSP00000276533,9606.ENSP00000296503,9606.ENSP00000296930,9606.ENSP00000300035,9606.ENSP00000307288,9606.ENSP00000350708,9606.ENSP00000355958,9606.ENSP00000368458,9606.ENSP00000369545,9606.ENSP00000378699,9606.ENSP00000393139,9606.ENSP00000399888,9606.ENSP00000408295,9606.ENSP00000434024,9606.ENSP00000443647,…	SLX1A,BARD1,MCM4,CDK2,GINS4,HMGB2,NPM1,PCLAF,MCM7,RAD23B,DTL,PCNA,NABP2,CDK1,CDC7,HMGA1,RFC5,H2AX,AUNIP,MCM3,UBE2T
GO Process	GO:0034641	Cellular nitrogen compound metabolic process	69	3463	0.25	0.52	0.00014	9606.ENSP00000240488,9606.ENSP00000251303,9606.ENSP00000255120,9606.ENSP00000258052,9606.ENSP00000260947,9606.ENSP00000262105,9606.ENSP00000262965,9606.ENSP00000264279,9606.ENSP00000266970,9606.ENSP00000276533,9606.ENSP00000285814,9606.ENSP00000296503,9606.ENSP00000296577,9606.ENSP00000296930,9606.ENSP00000300035,9606.ENSP00000302886,9606.ENSP00000306614,9606.ENSP00000307288,9606.ENSP00000310596,…	MND1,SLX1A,NASP,SMPD2,BARD1,MCM4,TCF3,NOP58,CDK2,GINS4,NIFK,HMGB2,ABCE1,NPM1,PCLAF,PA2G4,PPIH,MCM7,LSM1,METTL1,MPI,EZH2,APOBEC3B,HNRNPA1,PTMA,PTGES2,LYAR,ANXA2,H4C11,PRIM1,RAD23B,RRM2,DTL,NAXE,RBMX,ORC1,TOE1,EXOSC2,MBNL2,SRM,H4C2,TCOF1,H4C3,PCNA,NABP2,NOP56,MTHFD2,ELOVL6,CDK1,PAICS,CDC7,HMGA1,PAPSS2,RFC5,EEF1D,MCM10,H2AX,NDUFC1,AUNIP,H4C14,TK1,POLR2E,H4C1,H4C4,PHB,MCM3,CCNA2,H4C5,UBE2T
GO Process	GO:0045787	Positive regulation of cell cycle	17	349	0.64	0.73	0.00019	9606.ENSP00000250024,9606.ENSP00000262965,9606.ENSP00000296509,9606.ENSP00000296930,9606.ENSP00000299736,9606.ENSP00000303706,9606.ENSP00000320147,9606.ENSP00000340691,9606.ENSP00000348838,9606.ENSP00000353770,9606.ENSP00000355958,9606.ENSP00000358925,9606.ENSP00000362146,9606.ENSP00000378699,9606.ENSP00000393139,9606.ENSP00000404190,9606.ENSP00000481465	E2F8,TCF3,MAD2L1,NPM1,CENPV,CDC25A,EZH2,EIF4EBP1,UBE2C,RRM2,DTL,PSRC1,CDCA8,CDK1,CDC7,RACGAP1,FAM83D
GO Process	GO:0006261	DNA-templated DNA replication	11	137	0.86	0.82	0.00021	9606.ENSP00000260947,9606.ENSP00000262105,9606.ENSP00000276533,9606.ENSP00000307288,9606.ENSP00000350491,9606.ENSP00000360623,9606.ENSP00000368458,9606.ENSP00000399888,9606.ENSP00000408295,9606.ENSP00000418268,9606.ENSP00000480987	BARD1,MCM4,GINS4,MCM7,PRIM1,ORC1,PCNA,HMGA1,RFC5,MCM10,MCM3
GO Process	GO:0000727	Double-strand break repair via break-induced replication	5	12	1.57	0.97	0.00023	9606.ENSP00000262105,9606.ENSP00000276533,9606.ENSP00000307288,9606.ENSP00000393139,9606.ENSP00000480987	MCM4,GINS4,MCM7,CDC7,MCM3
GO Process	GO:0006974	Cellular response to DNA damage stimulus	25	744	0.48	0.61	0.00036	9606.ENSP00000204517,9606.ENSP00000215754,9606.ENSP00000251303,9606.ENSP00000260947,9606.ENSP00000262105,9606.ENSP00000266970,9606.ENSP00000276533,9606.ENSP00000296503,9606.ENSP00000296930,9606.ENSP00000300035,9606.ENSP00000307288,9606.ENSP00000350708,9606.ENSP00000355958,9606.ENSP00000368458,9606.ENSP00000369545,9606.ENSP00000378699,9606.ENSP00000393139,9606.ENSP00000399888,9606.ENSP00000408295,…	TFAP4,MIF,SLX1A,BARD1,MCM4,CDK2,GINS4,HMGB2,NPM1,PCLAF,MCM7,RAD23B,DTL,PCNA,NABP2,CDK1,CDC7,HMGA1,RFC5,MCM10,H2AX,AUNIP,MYC,MCM3,UBE2T
GO Process	GO:0090068	Positive regulation of cell cycle process	14	251	0.7	0.71	0.0004	9606.ENSP00000250024,9606.ENSP00000296509,9606.ENSP00000296930,9606.ENSP00000299736,9606.ENSP00000303706,9606.ENSP00000320147,9606.ENSP00000348838,9606.ENSP00000353770,9606.ENSP00000355958,9606.ENSP00000362146,9606.ENSP00000378699,9606.ENSP00000393139,9606.ENSP00000404190,9606.ENSP00000481465	E2F8,MAD2L1,NPM1,CENPV,CDC25A,EZH2,UBE2C,RRM2,DTL,CDCA8,CDK1,CDC7,RACGAP1,FAM83D
GO Process	GO:0034654	Nucleobase-containing compound biosynthetic process	28	913	0.44	0.58	0.00044	9606.ENSP00000266970,9606.ENSP00000285814,9606.ENSP00000300035,9606.ENSP00000318318,9606.ENSP00000344547,9606.ENSP00000346032,9606.ENSP00000347168,9606.ENSP00000350491,9606.ENSP00000353770,9606.ENSP00000355958,9606.ENSP00000359645,9606.ENSP00000366974,9606.ENSP00000367028,9606.ENSP00000367034,9606.ENSP00000368458,9606.ENSP00000378105,9606.ENSP00000382595,9606.ENSP00000406157,9606.ENSP00000410059,…	CDK2,NIFK,PCLAF,MPI,PTMA,ANXA2,H4C11,PRIM1,RRM2,DTL,RBMX,H4C2,TCOF1,H4C3,PCNA,ELOVL6,PAICS,PAPSS2,EEF1D,NDUFC1,H4C14,TK1,POLR2E,H4C1,H4C4,PHB,CCNA2,H4C5
GO Process	GO:0006270	DNA replication initiation	6	29	1.27	0.84	0.00053	9606.ENSP00000262105,9606.ENSP00000307288,9606.ENSP00000350491,9606.ENSP00000360623,9606.ENSP00000418268,9606.ENSP00000480987	MCM4,MCM7,PRIM1,ORC1,MCM10,MCM3
GO Process	GO:0030174	Regulation of DNA-templated DNA replication initiation	5	15	1.48	0.87	0.00053	9606.ENSP00000262105,9606.ENSP00000266970,9606.ENSP00000307288,9606.ENSP00000439244,9606.ENSP00000480987	MCM4,CDK2,MCM7,CIZ1,MCM3
GO Process	GO:0018130	Heterocycle biosynthetic process	29	985	0.42	0.56	0.00059	9606.ENSP00000266970,9606.ENSP00000285814,9606.ENSP00000300035,9606.ENSP00000318318,9606.ENSP00000344547,9606.ENSP00000346032,9606.ENSP00000347168,9606.ENSP00000350491,9606.ENSP00000353770,9606.ENSP00000355958,9606.ENSP00000359645,9606.ENSP00000366974,9606.ENSP00000367028,9606.ENSP00000367034,9606.ENSP00000368458,9606.ENSP00000378105,9606.ENSP00000382595,9606.ENSP00000384949,9606.ENSP00000406157,…	CDK2,NIFK,PCLAF,MPI,PTMA,ANXA2,H4C11,PRIM1,RRM2,DTL,RBMX,H4C2,TCOF1,H4C3,PCNA,ELOVL6,PAICS,PYCR1,PAPSS2,EEF1D,NDUFC1,H4C14,TK1,POLR2E,H4C1,H4C4,PHB,CCNA2,H4C5
GO Process	GO:1902850	Microtubule cytoskeleton organization involved in mitosis	10	129	0.84	0.71	0.0008	9606.ENSP00000265148,9606.ENSP00000296509,9606.ENSP00000300403,9606.ENSP00000361540,9606.ENSP00000362146,9606.ENSP00000377793,9606.ENSP00000386348,9606.ENSP00000393963,9606.ENSP00000404190,9606.ENSP00000497402	CENPE,MAD2L1,TPX2,CDC20,CDCA8,PRC1,SAPCD2,KIFC1,RACGAP1,RCC1
GO Process	GO:0006310	DNA recombination	13	235	0.7	0.65	0.00094	9606.ENSP00000240488,9606.ENSP00000251303,9606.ENSP00000260947,9606.ENSP00000262105,9606.ENSP00000262965,9606.ENSP00000276533,9606.ENSP00000296503,9606.ENSP00000307288,9606.ENSP00000369545,9606.ENSP00000393139,9606.ENSP00000434024,9606.ENSP00000443647,9606.ENSP00000480987	MND1,SLX1A,BARD1,MCM4,TCF3,GINS4,HMGB2,MCM7,NABP2,CDC7,H2AX,AUNIP,MCM3
GO Process	GO:0007059	Chromosome segregation	14	286	0.64	0.6	0.0015	9606.ENSP00000240488,9606.ENSP00000265148,9606.ENSP00000287598,9606.ENSP00000296509,9606.ENSP00000319417,9606.ENSP00000358925,9606.ENSP00000361540,9606.ENSP00000362146,9606.ENSP00000377793,9606.ENSP00000393963,9606.ENSP00000404190,9606.ENSP00000414109,9606.ENSP00000481465,9606.ENSP00000497402	MND1,CENPE,BUB1B,MAD2L1,SKA3,PSRC1,CDC20,CDCA8,PRC1,KIFC1,RACGAP1,HJURP,FAM83D,RCC1
GO Process	GO:0033365	Protein localization to organelle	23	713	0.46	0.53	0.0016	9606.ENSP00000219169,9606.ENSP00000221566,9606.ENSP00000250092,9606.ENSP00000260947,9606.ENSP00000261366,9606.ENSP00000263246,9606.ENSP00000287598,9606.ENSP00000295767,9606.ENSP00000300935,9606.ENSP00000320147,9606.ENSP00000345984,9606.ENSP00000347168,9606.ENSP00000366974,9606.ENSP00000367034,9606.ENSP00000369545,9606.ENSP00000378699,9606.ENSP00000439244,9606.ENSP00000462667,9606.ENSP00000476136,…	NUTF2,SGTA,CD68,BARD1,LMNB1,PACSIN2,BUB1B,CHCHD4,RAB8A,EZH2,TRAF3IP2,H4C11,H4C2,H4C3,NABP2,CDK1,CIZ1,H4C14,H2BC11,H4C1,H4C4,FAM83D,H4C5
GO Process	GO:0140014	Mitotic nuclear division	11	175	0.75	0.63	0.0016	9606.ENSP00000265148,9606.ENSP00000296509,9606.ENSP00000300403,9606.ENSP00000348838,9606.ENSP00000358925,9606.ENSP00000361540,9606.ENSP00000362146,9606.ENSP00000377793,9606.ENSP00000393963,9606.ENSP00000404190,9606.ENSP00000497402	CENPE,MAD2L1,TPX2,UBE2C,PSRC1,CDC20,CDCA8,PRC1,KIFC1,RACGAP1,RCC1
GO Process	GO:1902749	Regulation of cell cycle G2/M phase transition	9	111	0.86	0.66	0.0016	9606.ENSP00000260947,9606.ENSP00000266970,9606.ENSP00000296930,9606.ENSP00000303706,9606.ENSP00000355958,9606.ENSP00000360623,9606.ENSP00000369545,9606.ENSP00000378699,9606.ENSP00000393139	BARD1,CDK2,NPM1,CDC25A,DTL,ORC1,NABP2,CDK1,CDC7
GO Process	GO:0000724	Double-strand break repair via homologous recombination	9	114	0.85	0.64	0.002	9606.ENSP00000251303,9606.ENSP00000262105,9606.ENSP00000276533,9606.ENSP00000307288,9606.ENSP00000369545,9606.ENSP00000393139,9606.ENSP00000434024,9606.ENSP00000443647,9606.ENSP00000480987	SLX1A,MCM4,GINS4,MCM7,NABP2,CDC7,H2AX,AUNIP,MCM3
GO Process	GO:1901362	Organic cyclic compound biosynthetic process	30	1121	0.38	0.48	0.0021	9606.ENSP00000266970,9606.ENSP00000285814,9606.ENSP00000300035,9606.ENSP00000318318,9606.ENSP00000344547,9606.ENSP00000346032,9606.ENSP00000347168,9606.ENSP00000350491,9606.ENSP00000353770,9606.ENSP00000355958,9606.ENSP00000359645,9606.ENSP00000363794,9606.ENSP00000366974,9606.ENSP00000367028,9606.ENSP00000367034,9606.ENSP00000368458,9606.ENSP00000378105,9606.ENSP00000382595,9606.ENSP00000384949,…	CDK2,NIFK,PCLAF,MPI,PTMA,ANXA2,H4C11,PRIM1,RRM2,DTL,RBMX,HSD17B8,H4C2,TCOF1,H4C3,PCNA,ELOVL6,PAICS,PYCR1,PAPSS2,EEF1D,NDUFC1,H4C14,TK1,POLR2E,H4C1,H4C4,PHB,CCNA2,H4C5
GO Process	GO:1901989	Positive regulation of cell cycle phase transition	9	115	0.85	0.63	0.0021	9606.ENSP00000296930,9606.ENSP00000303706,9606.ENSP00000320147,9606.ENSP00000348838,9606.ENSP00000353770,9606.ENSP00000355958,9606.ENSP00000378699,9606.ENSP00000393139,9606.ENSP00000481465	NPM1,CDC25A,EZH2,UBE2C,RRM2,DTL,CDK1,CDC7,FAM83D
GO Process	GO:0006268	DNA unwinding involved in DNA replication	5	22	1.31	0.7	0.0022	9606.ENSP00000262105,9606.ENSP00000276533,9606.ENSP00000307288,9606.ENSP00000399888,9606.ENSP00000480987	MCM4,GINS4,MCM7,HMGA1,MCM3
GO Process	GO:0045740	Positive regulation of DNA replication	6	40	1.13	0.68	0.0022	9606.ENSP00000250024,9606.ENSP00000266970,9606.ENSP00000368458,9606.ENSP00000378699,9606.ENSP00000393139,9606.ENSP00000439244	E2F8,CDK2,PCNA,CDK1,CDC7,CIZ1
GO Process	GO:0051054	Positive regulation of DNA metabolic process	14	304	0.62	0.55	0.0025	9606.ENSP00000250024,9606.ENSP00000251303,9606.ENSP00000264908,9606.ENSP00000266970,9606.ENSP00000276533,9606.ENSP00000341826,9606.ENSP00000368458,9606.ENSP00000369545,9606.ENSP00000378699,9606.ENSP00000393139,9606.ENSP00000408295,9606.ENSP00000434024,9606.ENSP00000439244,9606.ENSP00000478887	E2F8,SLX1A,ANXA3,CDK2,GINS4,HNRNPA1,PCNA,NABP2,CDK1,CDC7,RFC5,H2AX,CIZ1,MYC
GO Process	GO:0007017	Microtubule-based process	24	803	0.43	0.48	0.003	9606.ENSP00000265148,9606.ENSP00000266970,9606.ENSP00000296509,9606.ENSP00000296930,9606.ENSP00000300035,9606.ENSP00000300403,9606.ENSP00000324020,9606.ENSP00000336799,9606.ENSP00000358925,9606.ENSP00000361540,9606.ENSP00000362146,9606.ENSP00000368686,9606.ENSP00000377793,9606.ENSP00000378356,9606.ENSP00000378699,9606.ENSP00000386348,9606.ENSP00000393963,9606.ENSP00000404190,9606.ENSP00000405405,…	CENPE,CDK2,MAD2L1,NPM1,PCLAF,TPX2,KIF15,TUBA1B,PSRC1,CDC20,CDCA8,E2F4,PRC1,KIF20A,CDK1,SAPCD2,KIFC1,RACGAP1,PHLDB2,SLC16A1,TUBA1C,AUNIP,GAS2L3,RCC1
GO Process	GO:0000075	Cell cycle checkpoint signaling	10	157	0.76	0.57	0.0033	9606.ENSP00000260947,9606.ENSP00000266970,9606.ENSP00000287598,9606.ENSP00000296509,9606.ENSP00000355958,9606.ENSP00000360623,9606.ENSP00000361540,9606.ENSP00000369545,9606.ENSP00000378699,9606.ENSP00000434024	BARD1,CDK2,BUB1B,MAD2L1,DTL,ORC1,CDC20,NABP2,CDK1,H2AX
GO Process	GO:0010948	Negative regulation of cell cycle process	13	272	0.63	0.54	0.0034	9606.ENSP00000250024,9606.ENSP00000260947,9606.ENSP00000266970,9606.ENSP00000287598,9606.ENSP00000296509,9606.ENSP00000296930,9606.ENSP00000320147,9606.ENSP00000355958,9606.ENSP00000360623,9606.ENSP00000361540,9606.ENSP00000369545,9606.ENSP00000378699,9606.ENSP00000434024	E2F8,BARD1,CDK2,BUB1B,MAD2L1,NPM1,EZH2,DTL,ORC1,CDC20,NABP2,CDK1,H2AX
GO Process	GO:0140694	Non-membrane-bounded organelle assembly	14	314	0.6	0.53	0.0034	9606.ENSP00000265148,9606.ENSP00000265748,9606.ENSP00000266970,9606.ENSP00000296930,9606.ENSP00000300403,9606.ENSP00000355124,9606.ENSP00000361540,9606.ENSP00000362146,9606.ENSP00000368686,9606.ENSP00000377793,9606.ENSP00000393963,9606.ENSP00000404190,9606.ENSP00000469836,9606.ENSP00000497402	CENPE,ANLN,CDK2,NPM1,TPX2,KRT19,CDC20,CDCA8,E2F4,PRC1,KIFC1,RACGAP1,MPV17L2,RCC1
GO Process	GO:0007093	Mitotic cell cycle checkpoint signaling	9	127	0.8	0.57	0.0038	9606.ENSP00000260947,9606.ENSP00000266970,9606.ENSP00000287598,9606.ENSP00000296509,9606.ENSP00000355958,9606.ENSP00000360623,9606.ENSP00000361540,9606.ENSP00000369545,9606.ENSP00000378699	BARD1,CDK2,BUB1B,MAD2L1,DTL,ORC1,CDC20,NABP2,CDK1
GO Process	GO:0007010	Cytoskeleton organization	31	1229	0.36	0.44	0.004	9606.ENSP00000245304,9606.ENSP00000261366,9606.ENSP00000263246,9606.ENSP00000265148,9606.ENSP00000265748,9606.ENSP00000266970,9606.ENSP00000296509,9606.ENSP00000296930,9606.ENSP00000300035,9606.ENSP00000300403,9606.ENSP00000329243,9606.ENSP00000336799,9606.ENSP00000355124,9606.ENSP00000358925,9606.ENSP00000361540,9606.ENSP00000362146,9606.ENSP00000368686,9606.ENSP00000377793,9606.ENSP00000378356,…	RAP2A,LMNB1,PACSIN2,CENPE,ANLN,CDK2,MAD2L1,NPM1,PCLAF,TPX2,KRT7,TUBA1B,KRT19,PSRC1,CDC20,CDCA8,E2F4,PRC1,KIF20A,CDK1,SAPCD2,KIFC1,RACGAP1,PHLDB2,SLC16A1,TUBA1C,AUNIP,GAS2L3,PDLIM5,TPM4,RCC1
GO Process	GO:0007052	Mitotic spindle organization	8	97	0.87	0.58	0.004	9606.ENSP00000265148,9606.ENSP00000300403,9606.ENSP00000361540,9606.ENSP00000362146,9606.ENSP00000377793,9606.ENSP00000393963,9606.ENSP00000404190,9606.ENSP00000497402	CENPE,TPX2,CDC20,CDCA8,PRC1,KIFC1,RACGAP1,RCC1
GO Process	GO:0045638	Negative regulation of myeloid cell differentiation	8	97	0.87	0.58	0.004	9606.ENSP00000347168,9606.ENSP00000366974,9606.ENSP00000367034,9606.ENSP00000462667,9606.ENSP00000478887,9606.ENSP00000479106,9606.ENSP00000479461,9606.ENSP00000484789	H4C11,H4C2,H4C3,H4C14,MYC,H4C1,H4C4,H4C5
GO Process	GO:0010389	Regulation of G2/M transition of mitotic cell cycle	8	99	0.86	0.57	0.0044	9606.ENSP00000260947,9606.ENSP00000266970,9606.ENSP00000303706,9606.ENSP00000355958,9606.ENSP00000360623,9606.ENSP00000369545,9606.ENSP00000378699,9606.ENSP00000393139	BARD1,CDK2,CDC25A,DTL,ORC1,NABP2,CDK1,CDC7
GO Process	GO:1901991	Negative regulation of mitotic cell cycle phase transition	10	167	0.73	0.53	0.0049	9606.ENSP00000260947,9606.ENSP00000266970,9606.ENSP00000287598,9606.ENSP00000296509,9606.ENSP00000320147,9606.ENSP00000355958,9606.ENSP00000360623,9606.ENSP00000361540,9606.ENSP00000369545,9606.ENSP00000378699	BARD1,CDK2,BUB1B,MAD2L1,EZH2,DTL,ORC1,CDC20,NABP2,CDK1
GO Process	GO:0002227	Innate immune response in mucosa	5	28	1.21	0.6	0.0051	9606.ENSP00000321744,9606.ENSP00000348924,9606.ENSP00000349430,9606.ENSP00000358151,9606.ENSP00000476136	H2BC4,H2BC7,H2BC12,H2BC21,H2BC11
GO Process	GO:0090307	Mitotic spindle assembly	6	51	1.02	0.55	0.0066	9606.ENSP00000300403,9606.ENSP00000361540,9606.ENSP00000362146,9606.ENSP00000377793,9606.ENSP00000393963,9606.ENSP00000404190	TPX2,CDC20,CDCA8,PRC1,KIFC1,RACGAP1
GO Process	GO:2000105	Positive regulation of DNA-templated DNA replication	4	14	1.41	0.58	0.0067	9606.ENSP00000250024,9606.ENSP00000266970,9606.ENSP00000393139,9606.ENSP00000439244	E2F8,CDK2,CDC7,CIZ1
GO Process	GO:0033044	Regulation of chromosome organization	12	253	0.63	0.48	0.0068	9606.ENSP00000251303,9606.ENSP00000265148,9606.ENSP00000266970,9606.ENSP00000287598,9606.ENSP00000296509,9606.ENSP00000299736,9606.ENSP00000341826,9606.ENSP00000348838,9606.ENSP00000361540,9606.ENSP00000362146,9606.ENSP00000369545,9606.ENSP00000478887	SLX1A,CENPE,CDK2,BUB1B,MAD2L1,CENPV,HNRNPA1,UBE2C,CDC20,CDCA8,NABP2,MYC
GO Process	GO:1902751	Positive regulation of cell cycle G2/M phase transition	5	31	1.16	0.56	0.0075	9606.ENSP00000296930,9606.ENSP00000303706,9606.ENSP00000355958,9606.ENSP00000378699,9606.ENSP00000393139	NPM1,CDC25A,DTL,CDK1,CDC7
GO Process	GO:0006271	DNA strand elongation involved in DNA replication	4	15	1.38	0.56	0.0082	9606.ENSP00000262105,9606.ENSP00000307288,9606.ENSP00000368458,9606.ENSP00000480987	MCM4,MCM7,PCNA,MCM3
GO Process	GO:0000819	Sister chromatid segregation	9	144	0.75	0.49	0.0084	9606.ENSP00000265148,9606.ENSP00000287598,9606.ENSP00000296509,9606.ENSP00000358925,9606.ENSP00000361540,9606.ENSP00000362146,9606.ENSP00000377793,9606.ENSP00000393963,9606.ENSP00000404190	CENPE,BUB1B,MAD2L1,PSRC1,CDC20,CDCA8,PRC1,KIFC1,RACGAP1
GO Process	GO:1901988	Negative regulation of cell cycle phase transition	11	225	0.64	0.45	0.0105	9606.ENSP00000260947,9606.ENSP00000266970,9606.ENSP00000287598,9606.ENSP00000296509,9606.ENSP00000320147,9606.ENSP00000355958,9606.ENSP00000360623,9606.ENSP00000361540,9606.ENSP00000369545,9606.ENSP00000378699,9606.ENSP00000434024	BARD1,CDK2,BUB1B,MAD2L1,EZH2,DTL,ORC1,CDC20,NABP2,CDK1,H2AX
GO Process	GO:0045786	Negative regulation of cell cycle	14	359	0.55	0.43	0.0115	9606.ENSP00000204517,9606.ENSP00000250024,9606.ENSP00000260947,9606.ENSP00000266970,9606.ENSP00000287598,9606.ENSP00000296509,9606.ENSP00000296930,9606.ENSP00000320147,9606.ENSP00000355958,9606.ENSP00000360623,9606.ENSP00000361540,9606.ENSP00000369545,9606.ENSP00000378699,9606.ENSP00000434024	TFAP4,E2F8,BARD1,CDK2,BUB1B,MAD2L1,NPM1,EZH2,DTL,ORC1,CDC20,NABP2,CDK1,H2AX
GO Process	GO:0098813	Nuclear chromosome segregation	11	229	0.64	0.44	0.012	9606.ENSP00000240488,9606.ENSP00000265148,9606.ENSP00000287598,9606.ENSP00000296509,9606.ENSP00000358925,9606.ENSP00000361540,9606.ENSP00000362146,9606.ENSP00000377793,9606.ENSP00000393963,9606.ENSP00000404190,9606.ENSP00000481465	MND1,CENPE,BUB1B,MAD2L1,PSRC1,CDC20,CDCA8,PRC1,KIFC1,RACGAP1,FAM83D
GO Process	GO:0000280	Nuclear division	13	323	0.56	0.41	0.015	9606.ENSP00000240488,9606.ENSP00000265148,9606.ENSP00000287598,9606.ENSP00000296509,9606.ENSP00000300403,9606.ENSP00000348838,9606.ENSP00000358925,9606.ENSP00000361540,9606.ENSP00000362146,9606.ENSP00000377793,9606.ENSP00000393963,9606.ENSP00000404190,9606.ENSP00000497402	MND1,CENPE,BUB1B,MAD2L1,TPX2,UBE2C,PSRC1,CDC20,CDCA8,PRC1,KIFC1,RACGAP1,RCC1
GO Process	GO:0000070	Mitotic sister chromatid segregation	8	122	0.77	0.44	0.0152	9606.ENSP00000265148,9606.ENSP00000296509,9606.ENSP00000358925,9606.ENSP00000361540,9606.ENSP00000362146,9606.ENSP00000377793,9606.ENSP00000393963,9606.ENSP00000404190	CENPE,MAD2L1,PSRC1,CDC20,CDCA8,PRC1,KIFC1,RACGAP1
GO Process	GO:0007051	Spindle organization	9	160	0.7	0.42	0.0169	9606.ENSP00000265148,9606.ENSP00000300403,9606.ENSP00000361540,9606.ENSP00000362146,9606.ENSP00000377793,9606.ENSP00000393963,9606.ENSP00000404190,9606.ENSP00000443647,9606.ENSP00000497402	CENPE,TPX2,CDC20,CDCA8,PRC1,KIFC1,RACGAP1,AUNIP,RCC1
GO Process	GO:0044237	Cellular metabolic process	100	6568	0.14	0.3	0.0172	9606.ENSP00000215754,9606.ENSP00000221566,9606.ENSP00000240488,9606.ENSP00000250896,9606.ENSP00000251303,9606.ENSP00000255120,9606.ENSP00000258052,9606.ENSP00000260947,9606.ENSP00000262105,9606.ENSP00000262507,9606.ENSP00000262965,9606.ENSP00000264279,9606.ENSP00000264409,9606.ENSP00000266970,9606.ENSP00000276533,9606.ENSP00000285814,9606.ENSP00000287598,9606.ENSP00000296503,9606.ENSP00000296577,…	MIF,SGTA,MND1,MKNK2,SLX1A,NASP,SMPD2,BARD1,MCM4,COQ9,TCF3,NOP58,GPAT3,CDK2,GINS4,NIFK,BUB1B,HMGB2,ABCE1,NPM1,PCLAF,RAB8A,PA2G4,CDC25A,PPIH,MCM7,H1-4,CYCS,LSM1,METTL1,MPI,GCSH,EZH2,H2BC4,BCAT2,APOBEC3B,CDKN3,H1-2,HNRNPA1,PTMA,PTGES2,LYAR,ANXA2,H4C11,STK39,UBE2C,PRIM1,RAD23B,RRM2,DTL,NAXE,H2BC21,RBMX,ORC1,TOE1,EXOSC2,CDC20,CDCA8,HSD17B8,MBNL2,SRM,H4C2,TCOF1,H4C3,PCNA,NABP2,NOP56,MTHFD2,ELOVL6,CDK1,…
GO Process	GO:0032774	RNA biosynthetic process	17	531	0.46	0.37	0.0191	9606.ENSP00000266970,9606.ENSP00000285814,9606.ENSP00000344547,9606.ENSP00000346032,9606.ENSP00000347168,9606.ENSP00000350491,9606.ENSP00000359645,9606.ENSP00000366974,9606.ENSP00000367028,9606.ENSP00000367034,9606.ENSP00000410059,9606.ENSP00000462667,9606.ENSP00000478303,9606.ENSP00000479106,9606.ENSP00000479461,9606.ENSP00000481380,9606.ENSP00000484789	CDK2,NIFK,PTMA,ANXA2,H4C11,PRIM1,RBMX,H4C2,TCOF1,H4C3,EEF1D,H4C14,POLR2E,H4C1,H4C4,CCNA2,H4C5
GO Process	GO:0006302	Double-strand break repair	10	204	0.64	0.4	0.0201	9606.ENSP00000251303,9606.ENSP00000262105,9606.ENSP00000276533,9606.ENSP00000296503,9606.ENSP00000307288,9606.ENSP00000369545,9606.ENSP00000393139,9606.ENSP00000434024,9606.ENSP00000443647,9606.ENSP00000480987	SLX1A,MCM4,GINS4,HMGB2,MCM7,NABP2,CDC7,H2AX,AUNIP,MCM3
GO Process	GO:0032392	DNA geometric change	7	95	0.82	0.42	0.0201	9606.ENSP00000262105,9606.ENSP00000276533,9606.ENSP00000296503,9606.ENSP00000307288,9606.ENSP00000399888,9606.ENSP00000408295,9606.ENSP00000480987	MCM4,GINS4,HMGB2,MCM7,HMGA1,RFC5,MCM3
GO Process	GO:0051225	Spindle assembly	7	96	0.82	0.42	0.021	9606.ENSP00000300403,9606.ENSP00000361540,9606.ENSP00000362146,9606.ENSP00000377793,9606.ENSP00000393963,9606.ENSP00000404190,9606.ENSP00000497402	TPX2,CDC20,CDCA8,PRC1,KIFC1,RACGAP1,RCC1
GO Process	GO:0098532	Histone H3-K27 trimethylation	3	7	1.59	0.46	0.0214	9606.ENSP00000307705,9606.ENSP00000320147,9606.ENSP00000339566	H1-4,EZH2,H1-2
GO Process	GO:0009987	Cellular process	187	14826	0.05	0.26	0.0271	9606.ENSP00000204517,9606.ENSP00000215368,9606.ENSP00000215754,9606.ENSP00000219169,9606.ENSP00000221566,9606.ENSP00000228251,9606.ENSP00000235382,9606.ENSP00000240488,9606.ENSP00000245304,9606.ENSP00000250024,9606.ENSP00000250056,9606.ENSP00000250092,9606.ENSP00000250896,9606.ENSP00000251303,9606.ENSP00000252599,9606.ENSP00000255120,9606.ENSP00000257264,9606.ENSP00000257909,9606.ENSP00000258052,…	TFAP4,EFNA2,MIF,NUTF2,SGTA,YBX3,RGS2,MND1,RAP2A,E2F8,PIMREG,CD68,MKNK2,SLX1A,COLGALT1,NASP,TCN1,TROAP,SMPD2,BARD1,LMNB1,MCM4,COQ9,TCF3,PACSIN2,ASF1B,NOP58,GPAT3,MLPH,ANXA3,DEPDC1B,CENPE,PITX1,ANLN,CDK2,GINS4,SIGMAR1,NIFK,BUB1B,H2BC5,TLCD1,CHCHD4,HMGB2,MAD2L1,NAA15,ABCE1,NPM1,CENPV,PCLAF,TPX2,RAB8A,PA2G4,CDC25A,IRS1,PPIH,CDCA7,MCM7,H1-4,CYCS,LSM1,METTL1,MPI,SKA3,GCSH,EZH2,H2BC4,BCAT2,NDUFAF3,KIF15…
GO Process	GO:0032069	Regulation of nuclease activity	4	23	1.19	0.41	0.0281	9606.ENSP00000296503,9606.ENSP00000296577,9606.ENSP00000296930,9606.ENSP00000368458	HMGB2,ABCE1,NPM1,PCNA
GO Process	GO:0006351	Transcription, DNA-templated	16	518	0.44	0.31	0.0395	9606.ENSP00000266970,9606.ENSP00000285814,9606.ENSP00000344547,9606.ENSP00000346032,9606.ENSP00000347168,9606.ENSP00000359645,9606.ENSP00000366974,9606.ENSP00000367028,9606.ENSP00000367034,9606.ENSP00000410059,9606.ENSP00000462667,9606.ENSP00000478303,9606.ENSP00000479106,9606.ENSP00000479461,9606.ENSP00000481380,9606.ENSP00000484789	CDK2,NIFK,PTMA,ANXA2,H4C11,RBMX,H4C2,TCOF1,H4C3,EEF1D,H4C14,POLR2E,H4C1,H4C4,CCNA2,H4C5
GO Process	GO:0044818	Mitotic G2/M transition checkpoint	5	50	0.95	0.35	0.0454	9606.ENSP00000260947,9606.ENSP00000355958,9606.ENSP00000360623,9606.ENSP00000369545,9606.ENSP00000378699	BARD1,DTL,ORC1,NABP2,CDK1
GO Process	GO:0033554	Cellular response to stress	33	1572	0.28	0.28	0.0468	9606.ENSP00000204517,9606.ENSP00000215754,9606.ENSP00000221566,9606.ENSP00000228251,9606.ENSP00000251303,9606.ENSP00000260947,9606.ENSP00000262105,9606.ENSP00000266970,9606.ENSP00000276533,9606.ENSP00000277010,9606.ENSP00000296503,9606.ENSP00000296930,9606.ENSP00000300035,9606.ENSP00000307288,9606.ENSP00000320147,9606.ENSP00000341826,9606.ENSP00000348278,9606.ENSP00000350708,9606.ENSP00000355958,…	TFAP4,MIF,SGTA,YBX3,SLX1A,BARD1,MCM4,CDK2,GINS4,SIGMAR1,HMGB2,NPM1,PCLAF,MCM7,EZH2,HNRNPA1,STK39,RAD23B,DTL,PCNA,NABP2,CDK1,PYCR1,CDC7,HMGA1,RFC5,MCM10,H2AX,AUNIP,MYC,MCM3,CCNA2,UBE2T
GO Function	GO:0030527	Structural constituent of chromatin	41	101	1.56	7.55	1.62e-43	9606.ENSP00000263382,9606.ENSP00000289316,9606.ENSP00000307705,9606.ENSP00000321744,9606.ENSP00000328484,9606.ENSP00000332194,9606.ENSP00000332790,9606.ENSP00000333277,9606.ENSP00000339566,9606.ENSP00000347168,9606.ENSP00000348924,9606.ENSP00000349430,9606.ENSP00000351589,9606.ENSP00000352119,9606.ENSP00000352252,9606.ENSP00000352627,9606.ENSP00000358151,9606.ENSP00000358154,9606.ENSP00000358155,…	ASF1B,H2BC5,H1-4,H2BC4,H2AC14,H2AC20,H2AC21,H3C13,H1-2,H4C11,H2BC7,H2BC12,H2AC13,H2AC11,H3C12,H2AC17,H2BC21,H3C14,H2AC18,H3C10,H2AC12,H4C2,H2AC6,H4C3,H3C15,HMGA1,H2AX,H2BC18,H4C14,H2AC19,H2BC11,H2BC17,H2BC14,H4C1,H2BU1,H4C4,H3C1,H2BC15,H4C5,H3C2,hCG_2039566
GO Function	GO:0046982	Protein heterodimerization activity	43	368	1.02	3.22	3.08e-26	9606.ENSP00000260947,9606.ENSP00000262965,9606.ENSP00000289316,9606.ENSP00000321744,9606.ENSP00000328484,9606.ENSP00000332194,9606.ENSP00000332790,9606.ENSP00000333277,9606.ENSP00000347168,9606.ENSP00000348924,9606.ENSP00000349430,9606.ENSP00000351589,9606.ENSP00000352119,9606.ENSP00000352252,9606.ENSP00000352627,9606.ENSP00000358151,9606.ENSP00000358154,9606.ENSP00000358155,9606.ENSP00000358160,…	BARD1,TCF3,H2BC5,H2BC4,H2AC14,H2AC20,H2AC21,H3C13,H4C11,H2BC7,H2BC12,H2AC13,H2AC11,H3C12,H2AC17,H2BC21,H3C14,H2AC18,H3C10,H2AC12,H4C2,H2AC6,TCOF1,H4C3,H3C15,H2AX,H2BC18,H4C14,H2AC19,H2BC11,H2BC17,H2BC14,H4C1,H2BU1,H4C4,PHB,H3C1,H2BC15,H4C5,H3C2,hCG_2039566,TPM4,RCC1
GO Function	GO:0005198	Structural molecule activity	48	776	0.75	1.92	1.44e-18	9606.ENSP00000219169,9606.ENSP00000261366,9606.ENSP00000263382,9606.ENSP00000289316,9606.ENSP00000307705,9606.ENSP00000321744,9606.ENSP00000328484,9606.ENSP00000329243,9606.ENSP00000332194,9606.ENSP00000332790,9606.ENSP00000333277,9606.ENSP00000336799,9606.ENSP00000339566,9606.ENSP00000347168,9606.ENSP00000348924,9606.ENSP00000349430,9606.ENSP00000351589,9606.ENSP00000352119,9606.ENSP00000352252,…	NUTF2,LMNB1,ASF1B,H2BC5,H1-4,H2BC4,H2AC14,KRT7,H2AC20,H2AC21,H3C13,TUBA1B,H1-2,H4C11,H2BC7,H2BC12,H2AC13,H2AC11,H3C12,H2AC17,KRT19,H2BC21,H3C14,H2AC18,H3C10,H2AC12,H4C2,H2AC6,H4C3,H3C15,HMGA1,H2AX,TUBA1C,H2BC18,H4C14,H2AC19,H2BC11,H2BC17,H2BC14,H4C1,H2BU1,H4C4,H3C1,H2BC15,H4C5,H3C2,hCG_2039566,TPM4
GO Function	GO:0046983	Protein dimerization activity	53	1094	0.64	1.57	2.01e-16	9606.ENSP00000204517,9606.ENSP00000260947,9606.ENSP00000262507,9606.ENSP00000262965,9606.ENSP00000289316,9606.ENSP00000295746,9606.ENSP00000296509,9606.ENSP00000296930,9606.ENSP00000321744,9606.ENSP00000328484,9606.ENSP00000331152,9606.ENSP00000332194,9606.ENSP00000332790,9606.ENSP00000333277,9606.ENSP00000347168,9606.ENSP00000348924,9606.ENSP00000349430,9606.ENSP00000351589,9606.ENSP00000352119,…	TFAP4,BARD1,COQ9,TCF3,H2BC5,CIP2A,MAD2L1,NPM1,H2BC4,H2AC14,MXI1,H2AC20,H2AC21,H3C13,H4C11,H2BC7,H2BC12,H2AC13,H2AC11,H3C12,H2AC17,RRM2,H2BC21,H3C14,H2AC18,H3C10,SRM,H2AC12,H4C2,H2AC6,TCOF1,H4C3,E2F4,H3C15,H2AX,H2BC18,H4C14,H2AC19,H2BC11,H2BC17,H2BC14,MYC,H4C1,H2BU1,H4C4,PHB,H3C1,H2BC15,H4C5,H3C2,hCG_2039566,TPM4,RCC1
GO Function	GO:0003677	DNA binding	77	2498	0.44	1.1	2.36e-14	9606.ENSP00000204517,9606.ENSP00000228251,9606.ENSP00000240488,9606.ENSP00000250024,9606.ENSP00000261366,9606.ENSP00000262105,9606.ENSP00000262965,9606.ENSP00000265340,9606.ENSP00000266077,9606.ENSP00000289316,9606.ENSP00000296503,9606.ENSP00000296930,9606.ENSP00000307288,9606.ENSP00000307705,9606.ENSP00000320147,9606.ENSP00000321744,9606.ENSP00000328484,9606.ENSP00000331152,9606.ENSP00000332194,…	TFAP4,YBX3,MND1,E2F8,LMNB1,MCM4,TCF3,PITX1,SLC2A4RG,H2BC5,HMGB2,NPM1,MCM7,H1-4,EZH2,H2BC4,H2AC14,MXI1,H2AC20,H2AC21,H3C13,H1-2,HNRNPA1,PTGES2,LYAR,H4C11,H2BC7,H2BC12,RAD23B,H2AC13,H2AC11,H3C12,H2AC17,CUX1,H2BC21,H3C14,H2AC18,H3C10,RBMX,ORC1,ZNF367,MBNL2,H2AC12,H4C2,H2AC6,H4C3,PCNA,E2F4,NABP2,H3C15,HMGA1,RFC5,EEF1D,HJURP,MCM10,H2AX,TRERF1,AUNIP,H2BC18,ZNF488,H4C14,H2AC19,H2BC11,H2BC17,H2BC14,POLR2…
GO Function	GO:0097159	Organic cyclic compound binding	123	6050	0.26	0.77	6.85e-12	9606.ENSP00000204517,9606.ENSP00000216129,9606.ENSP00000228251,9606.ENSP00000240488,9606.ENSP00000245304,9606.ENSP00000250024,9606.ENSP00000250896,9606.ENSP00000257264,9606.ENSP00000260947,9606.ENSP00000261366,9606.ENSP00000262105,9606.ENSP00000262965,9606.ENSP00000264279,9606.ENSP00000265148,9606.ENSP00000265340,9606.ENSP00000266077,9606.ENSP00000266970,9606.ENSP00000285814,9606.ENSP00000287598,…	TFAP4,TTLL12,YBX3,MND1,RAP2A,E2F8,MKNK2,TCN1,BARD1,LMNB1,MCM4,TCF3,NOP58,CENPE,PITX1,SLC2A4RG,CDK2,NIFK,BUB1B,H2BC5,HMGB2,NAA15,ABCE1,NPM1,RAB8A,PA2G4,MCM7,H1-4,CYCS,LSM1,METTL1,EZH2,H2BC4,KIF15,APOBEC3B,H2AC14,MXI1,H2AC20,ATP11C,H2AC21,H3C13,TUBA1B,H1-2,HNRNPA1,PTGES2,LYAR,ANXA2,H4C11,STK39,UBE2C,H2BC7,H2BC12,PRIM1,RAD23B,H2AC13,H2AC11,H3C12,H2AC17,CUX1,NAXE,H2BC21,H3C14,H2AC18,H3C10,RBMX,ORC1,T…
GO Function	GO:1901363	Heterocyclic compound binding	122	5977	0.26	0.77	6.85e-12	9606.ENSP00000204517,9606.ENSP00000216129,9606.ENSP00000228251,9606.ENSP00000240488,9606.ENSP00000245304,9606.ENSP00000250024,9606.ENSP00000250896,9606.ENSP00000257264,9606.ENSP00000260947,9606.ENSP00000261366,9606.ENSP00000262105,9606.ENSP00000262965,9606.ENSP00000264279,9606.ENSP00000265148,9606.ENSP00000265340,9606.ENSP00000266077,9606.ENSP00000266970,9606.ENSP00000285814,9606.ENSP00000287598,…	TFAP4,TTLL12,YBX3,MND1,RAP2A,E2F8,MKNK2,TCN1,BARD1,LMNB1,MCM4,TCF3,NOP58,CENPE,PITX1,SLC2A4RG,CDK2,NIFK,BUB1B,H2BC5,HMGB2,NAA15,ABCE1,NPM1,RAB8A,PA2G4,MCM7,H1-4,CYCS,LSM1,METTL1,EZH2,H2BC4,KIF15,APOBEC3B,H2AC14,MXI1,H2AC20,ATP11C,H2AC21,H3C13,TUBA1B,H1-2,HNRNPA1,PTGES2,LYAR,ANXA2,H4C11,STK39,UBE2C,H2BC7,H2BC12,PRIM1,RAD23B,H2AC13,H2AC11,H3C12,H2AC17,CUX1,NAXE,H2BC21,H3C14,H2AC18,H3C10,RBMX,ORC1,T…
GO Function	GO:0003676	Nucleic acid binding	92	4003	0.32	0.81	2.36e-10	9606.ENSP00000204517,9606.ENSP00000228251,9606.ENSP00000240488,9606.ENSP00000250024,9606.ENSP00000260947,9606.ENSP00000261366,9606.ENSP00000262105,9606.ENSP00000262965,9606.ENSP00000264279,9606.ENSP00000265340,9606.ENSP00000266077,9606.ENSP00000285814,9606.ENSP00000289316,9606.ENSP00000296503,9606.ENSP00000296543,9606.ENSP00000296930,9606.ENSP00000302886,9606.ENSP00000307288,9606.ENSP00000307705,…	TFAP4,YBX3,MND1,E2F8,BARD1,LMNB1,MCM4,TCF3,NOP58,PITX1,SLC2A4RG,NIFK,H2BC5,HMGB2,NAA15,NPM1,PA2G4,MCM7,H1-4,LSM1,METTL1,EZH2,H2BC4,APOBEC3B,H2AC14,MXI1,H2AC20,H2AC21,H3C13,TUBA1B,H1-2,HNRNPA1,PTGES2,LYAR,ANXA2,H4C11,H2BC7,H2BC12,RAD23B,H2AC13,H2AC11,H3C12,H2AC17,CUX1,H2BC21,H3C14,H2AC18,H3C10,RBMX,ORC1,TOE1,EXOSC2,ZNF367,MBNL2,H2AC12,H4C2,H2AC6,TCOF1,H4C3,PCNA,E2F4,NABP2,NOP56,H3C15,HMGA1,RFC5,EE…
GO Function	GO:0005515	Protein binding	128	7242	0.2	0.62	4.3e-08	9606.ENSP00000204517,9606.ENSP00000215368,9606.ENSP00000215754,9606.ENSP00000216129,9606.ENSP00000219169,9606.ENSP00000221566,9606.ENSP00000228251,9606.ENSP00000235382,9606.ENSP00000250024,9606.ENSP00000250896,9606.ENSP00000255120,9606.ENSP00000260947,9606.ENSP00000261366,9606.ENSP00000262507,9606.ENSP00000262965,9606.ENSP00000263246,9606.ENSP00000263382,9606.ENSP00000264279,9606.ENSP00000264605,…	TFAP4,EFNA2,MIF,TTLL12,NUTF2,SGTA,YBX3,RGS2,E2F8,MKNK2,NASP,BARD1,LMNB1,COQ9,TCF3,PACSIN2,ASF1B,NOP58,MLPH,ANXA3,CENPE,PITX1,ANLN,CDK2,SIGMAR1,H2BC5,CIP2A,HMGB2,MAD2L1,NPM1,TPX2,RAB8A,PA2G4,CDC25A,IRS1,EZH2,H2BC4,KIF15,H2AC14,MXI1,RAB11FIP1,H2AC20,H2AC21,H3C13,CMTM7,CDR2L,TUBA1B,EIF4EBP1,HNRNPA1,PTMA,LYAR,TRAF3IP2,ANXA2,H4C11,STK39,UBE2C,H2BC7,H2BC12,ADAM15,RAD23B,H2AC13,H2AC11,H3C12,H2AC17,RRM2,…
GO Function	GO:0005488	Binding	177	12838	0.09	0.42	0.00015	9606.ENSP00000054950,9606.ENSP00000204517,9606.ENSP00000215368,9606.ENSP00000215754,9606.ENSP00000216129,9606.ENSP00000219169,9606.ENSP00000221566,9606.ENSP00000228251,9606.ENSP00000235382,9606.ENSP00000240488,9606.ENSP00000245304,9606.ENSP00000250024,9606.ENSP00000250896,9606.ENSP00000251303,9606.ENSP00000255120,9606.ENSP00000257264,9606.ENSP00000258052,9606.ENSP00000260947,9606.ENSP00000261366,…	RCN1,TFAP4,EFNA2,MIF,TTLL12,NUTF2,SGTA,YBX3,RGS2,MND1,RAP2A,E2F8,MKNK2,SLX1A,NASP,TCN1,SMPD2,BARD1,LMNB1,MCM4,COQ9,TCF3,PACSIN2,ASF1B,NOP58,MLPH,ANXA3,CENPE,PITX1,ANLN,SLC2A4RG,CDK2,SIGMAR1,NIFK,BUB1B,H2BC5,CIP2A,HMGB2,MAD2L1,NAA15,ABCE1,NPM1,CENPV,PCLAF,TPX2,RAB8A,PA2G4,CDC25A,IRS1,PPIH,MCM7,H1-4,CYCS,LSM1,METTL1,MPI,EZH2,H2BC4,KIF15,APOBEC3B,H2AC14,MXI1,RAB11FIP1,H2AC20,ATP11C,H2AC21,H3C13,CMTM…
GO Function	GO:0003697	Single-stranded DNA binding	8	120	0.78	0.35	0.0389	9606.ENSP00000262105,9606.ENSP00000296503,9606.ENSP00000307288,9606.ENSP00000341826,9606.ENSP00000350708,9606.ENSP00000369545,9606.ENSP00000418268,9606.ENSP00000480987	MCM4,HMGB2,MCM7,HNRNPA1,RAD23B,NABP2,MCM10,MCM3
GO Component	GO:0032993	protein-DNA complex	46	226	1.26	5.17	4.67e-38	9606.ENSP00000262105,9606.ENSP00000276533,9606.ENSP00000289316,9606.ENSP00000296930,9606.ENSP00000307288,9606.ENSP00000307705,9606.ENSP00000321744,9606.ENSP00000328484,9606.ENSP00000332194,9606.ENSP00000332790,9606.ENSP00000333277,9606.ENSP00000339566,9606.ENSP00000347168,9606.ENSP00000348924,9606.ENSP00000349430,9606.ENSP00000350491,9606.ENSP00000351589,9606.ENSP00000352119,9606.ENSP00000352252,…	MCM4,GINS4,H2BC5,NPM1,MCM7,H1-4,H2BC4,H2AC14,H2AC20,H2AC21,H3C13,H1-2,H4C11,H2BC7,H2BC12,PRIM1,H2AC13,H2AC11,H3C12,H2AC17,H2BC21,H3C14,H2AC18,H3C10,H2AC12,H4C2,H2AC6,H4C3,PCNA,H3C15,H2AX,H2BC18,H4C14,H2AC19,H2BC11,H2BC17,H2BC14,H4C1,H2BU1,H4C4,H3C1,MCM3,H2BC15,H4C5,H3C2,hCG_2039566
GO Component	GO:0000786	Nucleosome	39	133	1.42	6.05	2.53e-37	9606.ENSP00000289316,9606.ENSP00000307705,9606.ENSP00000321744,9606.ENSP00000328484,9606.ENSP00000332194,9606.ENSP00000332790,9606.ENSP00000333277,9606.ENSP00000339566,9606.ENSP00000347168,9606.ENSP00000348924,9606.ENSP00000349430,9606.ENSP00000351589,9606.ENSP00000352119,9606.ENSP00000352252,9606.ENSP00000352627,9606.ENSP00000358151,9606.ENSP00000358154,9606.ENSP00000358155,9606.ENSP00000358160,…	H2BC5,H1-4,H2BC4,H2AC14,H2AC20,H2AC21,H3C13,H1-2,H4C11,H2BC7,H2BC12,H2AC13,H2AC11,H3C12,H2AC17,H2BC21,H3C14,H2AC18,H3C10,H2AC12,H4C2,H2AC6,H4C3,H3C15,H2AX,H2BC18,H4C14,H2AC19,H2BC11,H2BC17,H2BC14,H4C1,H2BU1,H4C4,H3C1,H2BC15,H4C5,H3C2,hCG_2039566
GO Component	GO:0005694	Chromosome	78	1850	0.58	1.58	5.52e-23	9606.ENSP00000204517,9606.ENSP00000250024,9606.ENSP00000251303,9606.ENSP00000255120,9606.ENSP00000262105,9606.ENSP00000262965,9606.ENSP00000263382,9606.ENSP00000265148,9606.ENSP00000265340,9606.ENSP00000266970,9606.ENSP00000276533,9606.ENSP00000285814,9606.ENSP00000287598,9606.ENSP00000289316,9606.ENSP00000296503,9606.ENSP00000296509,9606.ENSP00000299736,9606.ENSP00000307288,9606.ENSP00000307705,…	TFAP4,E2F8,SLX1A,NASP,MCM4,TCF3,ASF1B,CENPE,PITX1,CDK2,GINS4,NIFK,BUB1B,H2BC5,HMGB2,MAD2L1,CENPV,MCM7,H1-4,SKA3,EZH2,H2BC4,H2AC14,MXI1,H2AC20,H2AC21,H3C13,H1-2,H4C11,H2BC7,H2BC12,PRIM1,H2AC13,H2AC11,H3C12,H2AC17,CUX1,DTL,H2BC21,H3C14,H2AC18,H3C10,RBMX,ORC1,CDCA8,H2AC12,H4C2,H2AC6,H4C3,PCNA,E2F4,NABP2,PRC1,CDK1,H3C15,HMGA1,RFC5,HJURP,MCM10,H2AX,AUNIP,H2BC18,H4C14,H2AC19,H2BC11,H2BC17,H2BC14,MYC,H4…
GO Component	GO:0043232	Intracellular non-membrane-bounded organelle	132	5191	0.36	1.06	5.52e-23	9606.ENSP00000204517,9606.ENSP00000216129,9606.ENSP00000235382,9606.ENSP00000250024,9606.ENSP00000250056,9606.ENSP00000251303,9606.ENSP00000255120,9606.ENSP00000260947,9606.ENSP00000261366,9606.ENSP00000262105,9606.ENSP00000262965,9606.ENSP00000263246,9606.ENSP00000263382,9606.ENSP00000264279,9606.ENSP00000264605,9606.ENSP00000265148,9606.ENSP00000265340,9606.ENSP00000265748,9606.ENSP00000266970,…	TFAP4,TTLL12,RGS2,E2F8,PIMREG,SLX1A,NASP,BARD1,LMNB1,MCM4,TCF3,PACSIN2,ASF1B,NOP58,MLPH,CENPE,PITX1,ANLN,CDK2,GINS4,SIGMAR1,NIFK,BUB1B,H2BC5,HMGB2,MAD2L1,NPM1,CENPV,PCLAF,TPX2,RAB8A,PA2G4,MCM7,H1-4,LSM1,METTL1,SKA3,EZH2,H2BC4,KIF15,APOBEC3B,H2AC14,KRT7,MXI1,H2AC20,H2AC21,H3C13,TUBA1B,H1-2,LYAR,ANXA2,H4C11,STK39,H2BC7,H2BC12,PRIM1,H2AC13,H2AC11,H3C12,H2AC17,CUX1,LRRCC1,KRT19,DTL,H2BC21,H3C14,H2AC1…
GO Component	GO:0005654	Nucleoplasm	110	4169	0.38	1.05	1.2e-18	9606.ENSP00000204517,9606.ENSP00000215754,9606.ENSP00000219169,9606.ENSP00000250024,9606.ENSP00000250056,9606.ENSP00000250896,9606.ENSP00000251303,9606.ENSP00000255120,9606.ENSP00000260947,9606.ENSP00000261366,9606.ENSP00000262105,9606.ENSP00000262965,9606.ENSP00000263246,9606.ENSP00000263382,9606.ENSP00000264279,9606.ENSP00000265748,9606.ENSP00000266077,9606.ENSP00000266970,9606.ENSP00000276533,…	TFAP4,MIF,NUTF2,E2F8,PIMREG,MKNK2,SLX1A,NASP,BARD1,LMNB1,MCM4,TCF3,PACSIN2,ASF1B,NOP58,ANLN,SLC2A4RG,CDK2,GINS4,NIFK,H2BC5,HMGB2,MAD2L1,NAA15,NPM1,CENPV,PCLAF,TPX2,CDC25A,IRS1,PPIH,CDCA7,C11orf24,MCM7,METTL1,EZH2,H2BC4,BCAT2,APOBEC3B,MXI1,H3C13,HNRNPA1,PTMA,LYAR,H4C11,STK39,UBE2C,H2BC7,H2BC12,PRIM1,RAD23B,H3C12,CUX1,DTL,H2BC21,H3C14,H3C10,PSRC1,RBMX,ORC1,TOE1,EXOSC2,CDC20,CDCA8,ZNF367,MBNL2,H4C2,…
GO Component	GO:0031981	Nuclear lumen	113	4526	0.35	0.99	1.61e-17	9606.ENSP00000204517,9606.ENSP00000215754,9606.ENSP00000219169,9606.ENSP00000235382,9606.ENSP00000250024,9606.ENSP00000250056,9606.ENSP00000250896,9606.ENSP00000251303,9606.ENSP00000255120,9606.ENSP00000260947,9606.ENSP00000261366,9606.ENSP00000262105,9606.ENSP00000262965,9606.ENSP00000263246,9606.ENSP00000263382,9606.ENSP00000264279,9606.ENSP00000265748,9606.ENSP00000266077,9606.ENSP00000266970,…	TFAP4,MIF,NUTF2,RGS2,E2F8,PIMREG,MKNK2,SLX1A,NASP,BARD1,LMNB1,MCM4,TCF3,PACSIN2,ASF1B,NOP58,ANLN,SLC2A4RG,CDK2,GINS4,NIFK,H2BC5,HMGB2,MAD2L1,NAA15,NPM1,CENPV,PCLAF,TPX2,PA2G4,CDC25A,IRS1,PPIH,CDCA7,C11orf24,MCM7,METTL1,EZH2,H2BC4,BCAT2,APOBEC3B,MXI1,H3C13,HNRNPA1,PTMA,LYAR,ANXA2,H4C11,STK39,UBE2C,H2BC7,H2BC12,PRIM1,RAD23B,H3C12,CUX1,DTL,H2BC21,H3C14,H3C10,PSRC1,RBMX,ORC1,TOE1,EXOSC2,CDC20,CDCA8,Z…
GO Component	GO:0070013	Intracellular organelle lumen	127	5660	0.3	0.9	7.05e-17	9606.ENSP00000054950,9606.ENSP00000204517,9606.ENSP00000215754,9606.ENSP00000219169,9606.ENSP00000235382,9606.ENSP00000250024,9606.ENSP00000250056,9606.ENSP00000250896,9606.ENSP00000251303,9606.ENSP00000252599,9606.ENSP00000255120,9606.ENSP00000257264,9606.ENSP00000260947,9606.ENSP00000261366,9606.ENSP00000262105,9606.ENSP00000262965,9606.ENSP00000263246,9606.ENSP00000263382,9606.ENSP00000264279,…	RCN1,TFAP4,MIF,NUTF2,RGS2,E2F8,PIMREG,MKNK2,SLX1A,COLGALT1,NASP,TCN1,BARD1,LMNB1,MCM4,TCF3,PACSIN2,ASF1B,NOP58,ANLN,SLC2A4RG,CDK2,GINS4,PRSS23,NIFK,H2BC5,CHCHD4,HMGB2,MAD2L1,NAA15,ABCE1,NPM1,CENPV,PCLAF,TPX2,PA2G4,CDC25A,IRS1,PPIH,CDCA7,C11orf24,MCM7,CYCS,METTL1,GCSH,EZH2,H2BC4,BCAT2,APOBEC3B,MXI1,H3C13,HNRNPA1,PTMA,PTGES2,LYAR,ANXA2,H4C11,STK39,UBE2C,H2BC7,H2BC12,PRIM1,RAD23B,H3C12,CUX1,DTL,NAXE…
GO Component	GO:0000785	Chromatin	56	1285	0.59	1.46	2.2e-16	9606.ENSP00000204517,9606.ENSP00000250024,9606.ENSP00000255120,9606.ENSP00000262965,9606.ENSP00000263382,9606.ENSP00000265340,9606.ENSP00000289316,9606.ENSP00000296503,9606.ENSP00000307288,9606.ENSP00000307705,9606.ENSP00000320147,9606.ENSP00000321744,9606.ENSP00000328484,9606.ENSP00000331152,9606.ENSP00000332194,9606.ENSP00000332790,9606.ENSP00000333277,9606.ENSP00000339566,9606.ENSP00000347168,…	TFAP4,E2F8,NASP,TCF3,ASF1B,PITX1,H2BC5,HMGB2,MCM7,H1-4,EZH2,H2BC4,H2AC14,MXI1,H2AC20,H2AC21,H3C13,H1-2,H4C11,H2BC7,H2BC12,H2AC13,H2AC11,H3C12,H2AC17,CUX1,H2BC21,H3C14,H2AC18,H3C10,RBMX,H2AC12,H4C2,H2AC6,H4C3,PCNA,E2F4,H3C15,HMGA1,H2AX,H2BC18,H4C14,H2AC19,H2BC11,H2BC17,H2BC14,MYC,H4C1,H2BU1,H4C4,H3C1,H2BC15,H4C5,H3C2,hCG_2039566,RCC1
GO Component	GO:0005634	Nucleus	148	7672	0.24	0.78	2.45e-15	9606.ENSP00000204517,9606.ENSP00000215754,9606.ENSP00000216129,9606.ENSP00000219169,9606.ENSP00000221566,9606.ENSP00000228251,9606.ENSP00000235382,9606.ENSP00000240488,9606.ENSP00000248098,9606.ENSP00000250024,9606.ENSP00000250056,9606.ENSP00000250896,9606.ENSP00000251303,9606.ENSP00000255120,9606.ENSP00000260947,9606.ENSP00000261366,9606.ENSP00000262105,9606.ENSP00000262965,9606.ENSP00000263246,…	TFAP4,MIF,TTLL12,NUTF2,SGTA,YBX3,RGS2,MND1,JPT2,E2F8,PIMREG,MKNK2,SLX1A,NASP,BARD1,LMNB1,MCM4,TCF3,PACSIN2,ASF1B,NOP58,CENPE,PITX1,ANLN,SLC2A4RG,CDK2,GINS4,SIGMAR1,PRSS23,NIFK,BUB1B,H2BC5,HMGB2,MAD2L1,NAA15,NPM1,CENPV,PCLAF,TPX2,PA2G4,CDC25A,IRS1,PPIH,CDCA7,C11orf24,MCM7,H1-4,CYCS,LSM1,METTL1,EZH2,H2BC4,BCAT2,NDUFAF3,APOBEC3B,H2AC14,KRT7,MXI1,H2AC20,H2AC21,H3C13,NXN,H1-2,HNRNPA1,PTMA,PTGES2,LYAR,…
GO Component	GO:0000228	Nuclear chromosome	23	244	0.93	1.91	3.66e-12	9606.ENSP00000251303,9606.ENSP00000262105,9606.ENSP00000276533,9606.ENSP00000285814,9606.ENSP00000307288,9606.ENSP00000347168,9606.ENSP00000350491,9606.ENSP00000352252,9606.ENSP00000358160,9606.ENSP00000360623,9606.ENSP00000366974,9606.ENSP00000367034,9606.ENSP00000368458,9606.ENSP00000418268,9606.ENSP00000434024,9606.ENSP00000462667,9606.ENSP00000479106,9606.ENSP00000479461,9606.ENSP00000480826,…	SLX1A,MCM4,GINS4,NIFK,MCM7,H4C11,PRIM1,H3C12,H3C10,ORC1,H4C2,H4C3,PCNA,MCM10,H2AX,H4C14,H4C1,H4C4,H3C1,MCM3,H4C5,H3C2,RCC1
GO Component	GO:0032991	Protein-containing complex	111	5506	0.26	0.74	1.97e-10	9606.ENSP00000204517,9606.ENSP00000219169,9606.ENSP00000221566,9606.ENSP00000250024,9606.ENSP00000251303,9606.ENSP00000255120,9606.ENSP00000260947,9606.ENSP00000262105,9606.ENSP00000262507,9606.ENSP00000262965,9606.ENSP00000263382,9606.ENSP00000264279,9606.ENSP00000265340,9606.ENSP00000266970,9606.ENSP00000276533,9606.ENSP00000287598,9606.ENSP00000289316,9606.ENSP00000296503,9606.ENSP00000296509,…	TFAP4,NUTF2,SGTA,E2F8,SLX1A,NASP,BARD1,MCM4,COQ9,TCF3,ASF1B,NOP58,PITX1,CDK2,GINS4,BUB1B,H2BC5,HMGB2,MAD2L1,NAA15,NPM1,IRS1,PPIH,MCM7,H1-4,CYCS,LSM1,METTL1,SKA3,GCSH,EZH2,H2BC4,KIF15,H2AC14,MXI1,H2AC20,ATP11C,H2AC21,H3C13,H1-2,HNRNPA1,ANXA2,H4C11,UBE2C,H2BC7,H2BC12,PRIM1,RAD23B,H2AC13,H2AC11,H3C12,H2AC17,RRM2,DTL,H2BC21,H3C14,H2AC18,H3C10,RBMX,ORC1,EXOSC2,CDC20,CDCA8,HSD17B8,H2AC12,H4C2,H2AC6,H4C…
GO Component	GO:0005622	Intracellular anatomical structure	204	14891	0.09	0.54	1.15e-09	9606.ENSP00000054950,9606.ENSP00000173527,9606.ENSP00000204517,9606.ENSP00000215754,9606.ENSP00000216129,9606.ENSP00000219169,9606.ENSP00000221566,9606.ENSP00000228251,9606.ENSP00000235382,9606.ENSP00000240488,9606.ENSP00000245304,9606.ENSP00000248098,9606.ENSP00000250024,9606.ENSP00000250056,9606.ENSP00000250092,9606.ENSP00000250896,9606.ENSP00000251303,9606.ENSP00000252599,9606.ENSP00000255120,…	RCN1,ISOC1,TFAP4,MIF,TTLL12,NUTF2,SGTA,YBX3,RGS2,MND1,RAP2A,JPT2,E2F8,PIMREG,CD68,MKNK2,SLX1A,COLGALT1,NASP,TCN1,TROAP,SMPD2,BARD1,LMNB1,MCM4,COQ9,TCF3,PACSIN2,ASF1B,NOP58,GPAT3,MLPH,ANXA3,CENPE,PITX1,ANLN,SLC2A4RG,CDK2,GINS4,SIGMAR1,PRSS23,NIFK,BUB1B,H2BC5,CIP2A,CHCHD4,HMGB2,MAD2L1,NAA15,ABCE1,NPM1,LRR1,CENPV,PCLAF,TPX2,RAB8A,PA2G4,CDC25A,IRS1,DESI2,PPIH,CDCA7,C11orf24,MCM7,H1-4,CYCS,LSM1,METTL1…
GO Component	GO:0043229	Intracellular organelle	191	13231	0.11	0.56	1.15e-09	9606.ENSP00000054950,9606.ENSP00000173527,9606.ENSP00000204517,9606.ENSP00000215754,9606.ENSP00000216129,9606.ENSP00000219169,9606.ENSP00000221566,9606.ENSP00000228251,9606.ENSP00000235382,9606.ENSP00000240488,9606.ENSP00000245304,9606.ENSP00000248098,9606.ENSP00000250024,9606.ENSP00000250056,9606.ENSP00000250092,9606.ENSP00000250896,9606.ENSP00000251303,9606.ENSP00000252599,9606.ENSP00000255120,…	RCN1,ISOC1,TFAP4,MIF,TTLL12,NUTF2,SGTA,YBX3,RGS2,MND1,RAP2A,JPT2,E2F8,PIMREG,CD68,MKNK2,SLX1A,COLGALT1,NASP,TCN1,SMPD2,BARD1,LMNB1,MCM4,COQ9,TCF3,PACSIN2,ASF1B,NOP58,GPAT3,MLPH,ANXA3,CENPE,PITX1,ANLN,SLC2A4RG,CDK2,GINS4,SIGMAR1,PRSS23,NIFK,BUB1B,H2BC5,CHCHD4,HMGB2,MAD2L1,NAA15,ABCE1,NPM1,CENPV,PCLAF,TPX2,RAB8A,PA2G4,CDC25A,IRS1,PPIH,CDCA7,C11orf24,MCM7,H1-4,CYCS,LSM1,METTL1,SKA3,GCSH,EZH2,H2BC4,B…
GO Component	GO:0098687	Chromosomal region	24	365	0.77	1.43	1.15e-09	9606.ENSP00000262105,9606.ENSP00000265148,9606.ENSP00000266970,9606.ENSP00000287598,9606.ENSP00000296509,9606.ENSP00000299736,9606.ENSP00000307288,9606.ENSP00000319417,9606.ENSP00000320147,9606.ENSP00000347168,9606.ENSP00000360623,9606.ENSP00000362146,9606.ENSP00000366974,9606.ENSP00000367034,9606.ENSP00000368458,9606.ENSP00000369545,9606.ENSP00000378699,9606.ENSP00000414109,9606.ENSP00000462667,…	MCM4,CENPE,CDK2,BUB1B,MAD2L1,CENPV,MCM7,SKA3,EZH2,H4C11,ORC1,CDCA8,H4C2,H4C3,PCNA,NABP2,CDK1,HJURP,H4C14,H2BC11,H4C1,H4C4,MCM3,H4C5
GO Component	GO:0000781	Chromosome, telomeric region	16	143	1	1.69	2.59e-09	9606.ENSP00000262105,9606.ENSP00000266970,9606.ENSP00000307288,9606.ENSP00000320147,9606.ENSP00000347168,9606.ENSP00000360623,9606.ENSP00000366974,9606.ENSP00000367034,9606.ENSP00000368458,9606.ENSP00000369545,9606.ENSP00000378699,9606.ENSP00000462667,9606.ENSP00000479106,9606.ENSP00000479461,9606.ENSP00000480987,9606.ENSP00000484789	MCM4,CDK2,MCM7,EZH2,H4C11,ORC1,H4C2,H4C3,PCNA,NABP2,CDK1,H4C14,H4C1,H4C4,MCM3,H4C5
GO Component	GO:0009507	Chloroplast	7	9	1.84	2.06	1.81e-08	9606.ENSP00000321744,9606.ENSP00000358151,9606.ENSP00000445831,9606.ENSP00000476136,9606.ENSP00000477527,9606.ENSP00000477907,9606.ENSP00000483903	H2BC4,H2BC21,H2BC18,H2BC11,H2BC17,H2BC14,H2BC15
GO Component	GO:0070062	Extracellular exosome	57	2096	0.39	0.84	1.81e-08	9606.ENSP00000215754,9606.ENSP00000219169,9606.ENSP00000263246,9606.ENSP00000264605,9606.ENSP00000264908,9606.ENSP00000280258,9606.ENSP00000289316,9606.ENSP00000300935,9606.ENSP00000302886,9606.ENSP00000318318,9606.ENSP00000321744,9606.ENSP00000328484,9606.ENSP00000329243,9606.ENSP00000332194,9606.ENSP00000332790,9606.ENSP00000333277,9606.ENSP00000341826,9606.ENSP00000346032,9606.ENSP00000347168,…	MIF,NUTF2,PACSIN2,MLPH,ANXA3,PRSS23,H2BC5,RAB8A,PA2G4,MPI,H2BC4,H2AC14,KRT7,H2AC20,H2AC21,H3C13,HNRNPA1,ANXA2,H4C11,H2BC7,ADAM15,H2AC13,H2AC11,H3C12,H2AC17,KRT19,NAXE,H2BC21,H3C14,H2AC18,H3C10,RBMX,H2AC12,H4C2,H2AC6,H4C3,PCNA,CDK1,PAICS,H3C15,CD44,RACGAP1,H2AX,SLC16A1,H2BC18,H4C14,H2AC19,H2BC14,H4C1,H4C4,PHB,H3C1,H2BC15,H4C5,H3C2,PHGDH,TPM4
GO Component	GO:0043505	CENP-A containing nucleosome	8	18	1.6	1.96	2.2e-08	9606.ENSP00000347168,9606.ENSP00000366974,9606.ENSP00000367034,9606.ENSP00000462667,9606.ENSP00000476136,9606.ENSP00000479106,9606.ENSP00000479461,9606.ENSP00000484789	H4C11,H4C2,H4C3,H4C14,H2BC11,H4C1,H4C4,H4C5
GO Component	GO:0043226	Organelle	194	14017	0.1	0.52	4.18e-08	9606.ENSP00000054950,9606.ENSP00000173527,9606.ENSP00000204517,9606.ENSP00000215754,9606.ENSP00000216129,9606.ENSP00000219169,9606.ENSP00000221566,9606.ENSP00000228251,9606.ENSP00000235382,9606.ENSP00000240488,9606.ENSP00000245304,9606.ENSP00000248098,9606.ENSP00000250024,9606.ENSP00000250056,9606.ENSP00000250092,9606.ENSP00000250896,9606.ENSP00000251303,9606.ENSP00000252599,9606.ENSP00000255120,…	RCN1,ISOC1,TFAP4,MIF,TTLL12,NUTF2,SGTA,YBX3,RGS2,MND1,RAP2A,JPT2,E2F8,PIMREG,CD68,MKNK2,SLX1A,COLGALT1,NASP,TCN1,SMPD2,BARD1,LMNB1,MCM4,COQ9,TCF3,PACSIN2,ASF1B,NOP58,GPAT3,MLPH,ANXA3,CENPE,PITX1,ANLN,SLC2A4RG,CDK2,GINS4,SIGMAR1,PRSS23,NIFK,BUB1B,H2BC5,CHCHD4,HMGB2,MAD2L1,NAA15,ABCE1,NPM1,CENPV,PCLAF,TPX2,RAB8A,PA2G4,CDC25A,IRS1,PPIH,CDCA7,C11orf24,MCM7,H1-4,CYCS,LSM1,METTL1,MPI,SKA3,GCSH,EZH2,H2B…
GO Component	GO:0043231	Intracellular membrane-bounded organelle	176	12149	0.11	0.53	1.62e-07	9606.ENSP00000054950,9606.ENSP00000173527,9606.ENSP00000204517,9606.ENSP00000215754,9606.ENSP00000216129,9606.ENSP00000219169,9606.ENSP00000221566,9606.ENSP00000228251,9606.ENSP00000235382,9606.ENSP00000240488,9606.ENSP00000245304,9606.ENSP00000248098,9606.ENSP00000250024,9606.ENSP00000250056,9606.ENSP00000250092,9606.ENSP00000250896,9606.ENSP00000251303,9606.ENSP00000252599,9606.ENSP00000255120,…	RCN1,ISOC1,TFAP4,MIF,TTLL12,NUTF2,SGTA,YBX3,RGS2,MND1,RAP2A,JPT2,E2F8,PIMREG,CD68,MKNK2,SLX1A,COLGALT1,NASP,TCN1,SMPD2,BARD1,LMNB1,MCM4,COQ9,TCF3,PACSIN2,ASF1B,NOP58,GPAT3,ANXA3,CENPE,PITX1,ANLN,SLC2A4RG,CDK2,GINS4,SIGMAR1,PRSS23,NIFK,BUB1B,H2BC5,CHCHD4,HMGB2,MAD2L1,NAA15,ABCE1,NPM1,CENPV,PCLAF,TPX2,RAB8A,PA2G4,CDC25A,IRS1,PPIH,CDCA7,C11orf24,MCM7,H1-4,CYCS,LSM1,METTL1,GCSH,EZH2,H2BC4,BCAT2,NDUFA…
GO Component	GO:0005819	Spindle	21	425	0.65	0.98	1.62e-06	9606.ENSP00000216129,9606.ENSP00000265148,9606.ENSP00000287598,9606.ENSP00000296509,9606.ENSP00000296930,9606.ENSP00000299736,9606.ENSP00000300403,9606.ENSP00000319417,9606.ENSP00000324020,9606.ENSP00000358925,9606.ENSP00000361540,9606.ENSP00000362146,9606.ENSP00000377492,9606.ENSP00000377793,9606.ENSP00000378356,9606.ENSP00000378699,9606.ENSP00000393139,9606.ENSP00000393963,9606.ENSP00000404190,…	TTLL12,CENPE,BUB1B,MAD2L1,NPM1,CENPV,TPX2,SKA3,KIF15,PSRC1,CDC20,CDCA8,HMMR,PRC1,KIF20A,CDK1,CDC7,KIFC1,RACGAP1,AUNIP,FAM83D
GO Component	GO:0000775	Chromosome, centromeric region	16	252	0.76	1.04	3.15e-06	9606.ENSP00000265148,9606.ENSP00000287598,9606.ENSP00000296509,9606.ENSP00000299736,9606.ENSP00000319417,9606.ENSP00000320147,9606.ENSP00000347168,9606.ENSP00000362146,9606.ENSP00000366974,9606.ENSP00000367034,9606.ENSP00000414109,9606.ENSP00000462667,9606.ENSP00000476136,9606.ENSP00000479106,9606.ENSP00000479461,9606.ENSP00000484789	CENPE,BUB1B,MAD2L1,CENPV,SKA3,EZH2,H4C11,CDCA8,H4C2,H4C3,HJURP,H4C14,H2BC11,H4C1,H4C4,H4C5
GO Component	GO:0043227	Membrane-bounded organelle	182	13188	0.09	0.47	4.26e-06	9606.ENSP00000054950,9606.ENSP00000173527,9606.ENSP00000204517,9606.ENSP00000215754,9606.ENSP00000216129,9606.ENSP00000219169,9606.ENSP00000221566,9606.ENSP00000228251,9606.ENSP00000235382,9606.ENSP00000240488,9606.ENSP00000245304,9606.ENSP00000248098,9606.ENSP00000250024,9606.ENSP00000250056,9606.ENSP00000250092,9606.ENSP00000250896,9606.ENSP00000251303,9606.ENSP00000252599,9606.ENSP00000255120,…	RCN1,ISOC1,TFAP4,MIF,TTLL12,NUTF2,SGTA,YBX3,RGS2,MND1,RAP2A,JPT2,E2F8,PIMREG,CD68,MKNK2,SLX1A,COLGALT1,NASP,TCN1,SMPD2,BARD1,LMNB1,MCM4,COQ9,TCF3,PACSIN2,ASF1B,NOP58,GPAT3,MLPH,ANXA3,CENPE,PITX1,ANLN,SLC2A4RG,CDK2,GINS4,SIGMAR1,PRSS23,NIFK,BUB1B,H2BC5,CHCHD4,HMGB2,MAD2L1,NAA15,ABCE1,NPM1,CENPV,PCLAF,TPX2,RAB8A,PA2G4,CDC25A,IRS1,PPIH,CDCA7,C11orf24,MCM7,H1-4,CYCS,LSM1,METTL1,MPI,GCSH,EZH2,H2BC4,BC…
GO Component	GO:0030496	Midbody	14	201	0.8	1.02	7.19e-06	9606.ENSP00000216129,9606.ENSP00000245304,9606.ENSP00000265148,9606.ENSP00000265748,9606.ENSP00000299736,9606.ENSP00000300935,9606.ENSP00000346032,9606.ENSP00000358925,9606.ENSP00000360540,9606.ENSP00000362146,9606.ENSP00000377793,9606.ENSP00000378356,9606.ENSP00000378699,9606.ENSP00000404190	TTLL12,RAP2A,CENPE,ANLN,CENPV,RAB8A,ANXA2,PSRC1,CEP55,CDCA8,PRC1,KIF20A,CDK1,RACGAP1
GO Component	GO:0015630	Microtubule cytoskeleton	35	1355	0.37	0.57	0.00021	9606.ENSP00000216129,9606.ENSP00000265148,9606.ENSP00000266970,9606.ENSP00000287598,9606.ENSP00000296509,9606.ENSP00000296930,9606.ENSP00000299736,9606.ENSP00000300035,9606.ENSP00000300403,9606.ENSP00000300935,9606.ENSP00000319417,9606.ENSP00000324020,9606.ENSP00000336799,9606.ENSP00000353538,9606.ENSP00000355958,9606.ENSP00000358925,9606.ENSP00000360540,9606.ENSP00000361540,9606.ENSP00000362146,…	TTLL12,CENPE,CDK2,BUB1B,MAD2L1,NPM1,CENPV,PCLAF,TPX2,RAB8A,SKA3,KIF15,TUBA1B,LRRCC1,DTL,PSRC1,CEP55,CDC20,CDCA8,PCNA,HMMR,PRC1,KIF20A,CDK1,CDC7,KIFC1,RACGAP1,SEPTIN11,H2AX,SLC16A1,TUBA1C,AUNIP,GAS2L3,MCM3,FAM83D
GO Component	GO:0005615	Extracellular space	63	3247	0.24	0.49	0.00026	9606.ENSP00000215754,9606.ENSP00000219169,9606.ENSP00000257264,9606.ENSP00000263246,9606.ENSP00000264605,9606.ENSP00000264908,9606.ENSP00000280258,9606.ENSP00000289316,9606.ENSP00000296503,9606.ENSP00000300935,9606.ENSP00000302886,9606.ENSP00000318318,9606.ENSP00000321744,9606.ENSP00000328484,9606.ENSP00000329243,9606.ENSP00000332194,9606.ENSP00000332790,9606.ENSP00000333277,9606.ENSP00000335605,…	MIF,NUTF2,TCN1,PACSIN2,MLPH,ANXA3,PRSS23,H2BC5,HMGB2,RAB8A,PA2G4,MPI,H2BC4,H2AC14,KRT7,H2AC20,H2AC21,H3C13,CMTM7,HNRNPA1,ANXA2,H4C11,H2BC7,H2BC12,ADAM15,H2AC13,H2AC11,H3C12,H2AC17,KRT19,NAXE,H2BC21,H3C14,H2AC18,H3C10,RBMX,H2AC12,H4C2,H2AC6,H4C3,PCNA,MTHFD2,CDK1,PAICS,H3C15,CD44,RACGAP1,H2AX,SLC16A1,H2BC18,H4C14,H2AC19,H2BC11,H2BC14,H4C1,H4C4,PHB,H3C1,H2BC15,H4C5,H3C2,PHGDH,TPM4
GO Component	GO:0005829	Cytosol	91	5438	0.18	0.45	0.00039	9606.ENSP00000215754,9606.ENSP00000219169,9606.ENSP00000221566,9606.ENSP00000228251,9606.ENSP00000235382,9606.ENSP00000245304,9606.ENSP00000248098,9606.ENSP00000250024,9606.ENSP00000263246,9606.ENSP00000264279,9606.ENSP00000265148,9606.ENSP00000265748,9606.ENSP00000266970,9606.ENSP00000277010,9606.ENSP00000287598,9606.ENSP00000289316,9606.ENSP00000295746,9606.ENSP00000296509,9606.ENSP00000296543,…	MIF,NUTF2,SGTA,YBX3,RGS2,RAP2A,JPT2,E2F8,PACSIN2,NOP58,CENPE,ANLN,CDK2,SIGMAR1,BUB1B,H2BC5,CIP2A,MAD2L1,NAA15,ABCE1,NPM1,LRR1,CENPV,TPX2,RAB8A,CDC25A,IRS1,CDCA7,MCM7,CYCS,LSM1,METTL1,MPI,SKA3,H2BC4,KIF15,KRT7,MXI1,RAB11FIP1,CDKN3,NXN,EIF4EBP1,PTMA,PTGES2,ANXA2,STK39,UBE2C,H2BC7,H2BC12,RAD23B,CUX1,RRM2,KRT19,DTL,H2BC21,PSRC1,ORC1,EXOSC2,CDC20,CDCA8,SRM,TCOF1,NABP2,HMMR,PRC1,CDK1,ARL4A,PAICS,SAPCD2…
GO Component	GO:0045171	Intercellular bridge	8	91	0.9	0.73	0.00073	9606.ENSP00000265148,9606.ENSP00000300403,9606.ENSP00000360540,9606.ENSP00000362146,9606.ENSP00000377793,9606.ENSP00000378356,9606.ENSP00000393139,9606.ENSP00000481465	CENPE,TPX2,CEP55,CDCA8,PRC1,KIF20A,CDC7,FAM83D
GO Component	GO:0071162	CMG complex	4	11	1.51	0.81	0.00093	9606.ENSP00000262105,9606.ENSP00000276533,9606.ENSP00000307288,9606.ENSP00000480987	MCM4,GINS4,MCM7,MCM3
GO Component	GO:0005576	Extracellular region	73	4175	0.2	0.42	0.0012	9606.ENSP00000215754,9606.ENSP00000219169,9606.ENSP00000257264,9606.ENSP00000263246,9606.ENSP00000264605,9606.ENSP00000264908,9606.ENSP00000265148,9606.ENSP00000280258,9606.ENSP00000289316,9606.ENSP00000296503,9606.ENSP00000300403,9606.ENSP00000300935,9606.ENSP00000302886,9606.ENSP00000318318,9606.ENSP00000321744,9606.ENSP00000328484,9606.ENSP00000329243,9606.ENSP00000332194,9606.ENSP00000332790,…	MIF,NUTF2,TCN1,PACSIN2,MLPH,ANXA3,CENPE,PRSS23,H2BC5,HMGB2,TPX2,RAB8A,PA2G4,MPI,H2BC4,H2AC14,KRT7,H2AC20,H2AC21,H3C13,CMTM7,HNRNPA1,PTGES2,ANXA2,H4C11,H2BC7,H2BC12,ADAM15,H2AC13,H2AC11,H3C12,H2AC17,KRT19,NAXE,H2BC21,H3C14,H2AC18,H3C10,RBMX,CEP55,CDCA8,NINJ1,H2AC12,H4C2,H2AC6,H4C3,PCNA,MTHFD2,PRC1,KIF20A,CDK1,PAICS,H3C15,CDC7,CD44,RACGAP1,H2AX,SLC16A1,H2BC18,H4C14,H2AC19,H2BC11,H2BC14,H4C1,H4C4,PH…
GO Component	GO:0031982	Vesicle	70	3957	0.2	0.42	0.0013	9606.ENSP00000215754,9606.ENSP00000219169,9606.ENSP00000245304,9606.ENSP00000250092,9606.ENSP00000257264,9606.ENSP00000263246,9606.ENSP00000264605,9606.ENSP00000264908,9606.ENSP00000266970,9606.ENSP00000277010,9606.ENSP00000280258,9606.ENSP00000289316,9606.ENSP00000300935,9606.ENSP00000302886,9606.ENSP00000318318,9606.ENSP00000321744,9606.ENSP00000328484,9606.ENSP00000329243,9606.ENSP00000331342,…	MIF,NUTF2,RAP2A,CD68,TCN1,PACSIN2,MLPH,ANXA3,CDK2,SIGMAR1,PRSS23,H2BC5,RAB8A,PA2G4,MPI,H2BC4,H2AC14,KRT7,RAB11FIP1,H2AC20,ATP11C,H2AC21,H3C13,HNRNPA1,PTGES2,TRAF3IP2,ANXA2,H4C11,H2BC7,ADAM15,H2AC13,H2AC11,H3C12,H2AC17,KRT19,NAXE,H2BC21,H3C14,H2AC18,H3C10,RBMX,H2AC12,H4C2,H2AC6,H4C3,PCNA,CDK1,PAICS,H3C15,KIFC1,CD44,RACGAP1,SH3TC2,H2AX,SLC16A1,TUBA1C,H2BC18,H4C14,PLEKHJ1,H2AC19,H2BC14,H4C1,H4C4,PHB…
GO Component	GO:0033597	Mitotic checkpoint complex	3	4	1.83	0.74	0.0021	9606.ENSP00000287598,9606.ENSP00000296509,9606.ENSP00000361540	BUB1B,MAD2L1,CDC20
GO Component	GO:0072686	Mitotic spindle	10	180	0.7	0.58	0.0023	9606.ENSP00000265148,9606.ENSP00000296509,9606.ENSP00000300403,9606.ENSP00000319417,9606.ENSP00000377793,9606.ENSP00000378699,9606.ENSP00000393139,9606.ENSP00000393963,9606.ENSP00000404190,9606.ENSP00000481465	CENPE,MAD2L1,TPX2,SKA3,PRC1,CDK1,CDC7,KIFC1,RACGAP1,FAM83D
GO Component	GO:0140513	Nuclear protein-containing complex	31	1290	0.33	0.46	0.0024	9606.ENSP00000219169,9606.ENSP00000250024,9606.ENSP00000251303,9606.ENSP00000260947,9606.ENSP00000262105,9606.ENSP00000262965,9606.ENSP00000276533,9606.ENSP00000287598,9606.ENSP00000296509,9606.ENSP00000306614,9606.ENSP00000307288,9606.ENSP00000320147,9606.ENSP00000331152,9606.ENSP00000341826,9606.ENSP00000346032,9606.ENSP00000348838,9606.ENSP00000350491,9606.ENSP00000350708,9606.ENSP00000359645,…	NUTF2,E2F8,SLX1A,BARD1,MCM4,TCF3,GINS4,BUB1B,MAD2L1,PPIH,MCM7,EZH2,MXI1,HNRNPA1,ANXA2,UBE2C,PRIM1,RAD23B,RBMX,ORC1,EXOSC2,CDC20,PCNA,E2F4,NABP2,HMGA1,MCM10,TRERF1,POLR2E,MYC,MCM3
GO Component	GO:0005730	Nucleolus	26	996	0.37	0.46	0.0027	9606.ENSP00000235382,9606.ENSP00000250024,9606.ENSP00000250056,9606.ENSP00000264279,9606.ENSP00000285814,9606.ENSP00000296503,9606.ENSP00000296930,9606.ENSP00000302886,9606.ENSP00000314441,9606.ENSP00000331152,9606.ENSP00000345917,9606.ENSP00000355958,9606.ENSP00000361162,9606.ENSP00000361433,9606.ENSP00000362146,9606.ENSP00000367028,9606.ENSP00000370589,9606.ENSP00000379898,9606.ENSP00000386348,…	RGS2,E2F8,PIMREG,NOP58,NIFK,HMGB2,NPM1,PA2G4,METTL1,MXI1,LYAR,DTL,TOE1,EXOSC2,CDCA8,TCOF1,NOP56,ARL4A,SAPCD2,EEF1D,HJURP,MCM10,TRERF1,POLR2E,MYC,UBE2T
GO Component	GO:0051233	Spindle midzone	5	36	1.1	0.62	0.0036	9606.ENSP00000265148,9606.ENSP00000299736,9606.ENSP00000362146,9606.ENSP00000377793,9606.ENSP00000404190	CENPE,CENPV,CDCA8,PRC1,RACGAP1
GO Component	GO:0005657	Replication fork	6	60	0.95	0.6	0.0037	9606.ENSP00000350491,9606.ENSP00000368458,9606.ENSP00000408295,9606.ENSP00000418268,9606.ENSP00000434024,9606.ENSP00000480987	PRIM1,PCNA,RFC5,MCM10,H2AX,MCM3
GO Component	GO:0005856	Cytoskeleton	46	2369	0.24	0.39	0.0053	9606.ENSP00000216129,9606.ENSP00000261366,9606.ENSP00000263246,9606.ENSP00000264605,9606.ENSP00000265148,9606.ENSP00000265748,9606.ENSP00000266970,9606.ENSP00000287598,9606.ENSP00000296509,9606.ENSP00000296930,9606.ENSP00000299736,9606.ENSP00000300035,9606.ENSP00000300403,9606.ENSP00000300935,9606.ENSP00000319417,9606.ENSP00000324020,9606.ENSP00000329243,9606.ENSP00000336799,9606.ENSP00000348278,…	TTLL12,LMNB1,PACSIN2,MLPH,CENPE,ANLN,CDK2,BUB1B,MAD2L1,NPM1,CENPV,PCLAF,TPX2,RAB8A,SKA3,KIF15,KRT7,TUBA1B,STK39,LRRCC1,KRT19,DTL,PSRC1,CEP55,CDC20,CDCA8,PCNA,HMMR,PRC1,KIF20A,CDK1,CDC7,KIFC1,RACGAP1,PHLDB2,SEPTIN11,H2AX,SLC16A1,TUBA1C,AUNIP,GAS2L3,PDLIM5,MCM3,FAM83D,TPM4,ENSP00000498010
GO Component	GO:0042555	MCM complex	3	8	1.53	0.57	0.0083	9606.ENSP00000262105,9606.ENSP00000307288,9606.ENSP00000480987	MCM4,MCM7,MCM3
GO Component	GO:0000793	Condensed chromosome	11	275	0.56	0.41	0.0137	9606.ENSP00000265148,9606.ENSP00000266970,9606.ENSP00000285814,9606.ENSP00000287598,9606.ENSP00000296503,9606.ENSP00000296509,9606.ENSP00000299736,9606.ENSP00000319417,9606.ENSP00000414109,9606.ENSP00000434024,9606.ENSP00000497402	CENPE,CDK2,NIFK,BUB1B,HMGB2,MAD2L1,CENPV,SKA3,HJURP,H2AX,RCC1
GO Component	GO:0043596	Nuclear replication fork	4	29	1.09	0.46	0.0178	9606.ENSP00000350491,9606.ENSP00000368458,9606.ENSP00000418268,9606.ENSP00000480987	PRIM1,PCNA,MCM10,MCM3
GO Component	GO:0005737	Cytoplasm	158	12056	0.07	0.28	0.0185	9606.ENSP00000054950,9606.ENSP00000173527,9606.ENSP00000204517,9606.ENSP00000215754,9606.ENSP00000216129,9606.ENSP00000219169,9606.ENSP00000221566,9606.ENSP00000228251,9606.ENSP00000235382,9606.ENSP00000245304,9606.ENSP00000248098,9606.ENSP00000250024,9606.ENSP00000250092,9606.ENSP00000250896,9606.ENSP00000252599,9606.ENSP00000255120,9606.ENSP00000257264,9606.ENSP00000257909,9606.ENSP00000258052,…	RCN1,ISOC1,TFAP4,MIF,TTLL12,NUTF2,SGTA,YBX3,RGS2,RAP2A,JPT2,E2F8,CD68,MKNK2,COLGALT1,NASP,TCN1,TROAP,SMPD2,BARD1,COQ9,TCF3,PACSIN2,NOP58,GPAT3,MLPH,ANXA3,CENPE,PITX1,ANLN,SLC2A4RG,CDK2,GINS4,SIGMAR1,PRSS23,NIFK,BUB1B,H2BC5,CIP2A,CHCHD4,HMGB2,MAD2L1,NAA15,ABCE1,NPM1,LRR1,CENPV,PCLAF,TPX2,RAB8A,PA2G4,CDC25A,IRS1,DESI2,PPIH,CDCA7,C11orf24,MCM7,CYCS,LSM1,METTL1,MPI,SKA3,GCSH,EZH2,H2BC4,BCAT2,NDUFAF3,…
GO Component	GO:0005813	Centrosome	17	609	0.4	0.35	0.0222	9606.ENSP00000266970,9606.ENSP00000296930,9606.ENSP00000300035,9606.ENSP00000300935,9606.ENSP00000319417,9606.ENSP00000324020,9606.ENSP00000353538,9606.ENSP00000355958,9606.ENSP00000360540,9606.ENSP00000361540,9606.ENSP00000368458,9606.ENSP00000377492,9606.ENSP00000378699,9606.ENSP00000434024,9606.ENSP00000441065,9606.ENSP00000443647,9606.ENSP00000480987	CDK2,NPM1,PCLAF,RAB8A,SKA3,KIF15,LRRCC1,DTL,CEP55,CDC20,PCNA,HMMR,CDK1,H2AX,SLC16A1,AUNIP,MCM3
GO Component	GO:0000922	Spindle pole	8	169	0.63	0.36	0.0291	9606.ENSP00000296509,9606.ENSP00000296930,9606.ENSP00000300403,9606.ENSP00000358925,9606.ENSP00000361540,9606.ENSP00000377793,9606.ENSP00000443647,9606.ENSP00000481465	MAD2L1,NPM1,TPX2,PSRC1,CDC20,PRC1,AUNIP,FAM83D
GO Component	GO:0030894	Replisome	3	15	1.26	0.39	0.0346	9606.ENSP00000350491,9606.ENSP00000368458,9606.ENSP00000480987	PRIM1,PCNA,MCM3
GO Component	GO:0005815	Microtubule organizing center	20	825	0.34	0.3	0.0391	9606.ENSP00000216129,9606.ENSP00000266970,9606.ENSP00000287598,9606.ENSP00000296930,9606.ENSP00000300035,9606.ENSP00000300935,9606.ENSP00000319417,9606.ENSP00000324020,9606.ENSP00000353538,9606.ENSP00000355958,9606.ENSP00000360540,9606.ENSP00000361540,9606.ENSP00000368458,9606.ENSP00000377492,9606.ENSP00000378699,9606.ENSP00000393963,9606.ENSP00000434024,9606.ENSP00000441065,9606.ENSP00000443647,…	TTLL12,CDK2,BUB1B,NPM1,PCLAF,RAB8A,SKA3,KIF15,LRRCC1,DTL,CEP55,CDC20,PCNA,HMMR,CDK1,KIFC1,H2AX,SLC16A1,AUNIP,MCM3
STRING clusters	CL:4762	Structural constituent of chromatin	40	100	1.56	7.36	3.46e-42	9606.ENSP00000289316,9606.ENSP00000307705,9606.ENSP00000320147,9606.ENSP00000321744,9606.ENSP00000328484,9606.ENSP00000332194,9606.ENSP00000332790,9606.ENSP00000333277,9606.ENSP00000339566,9606.ENSP00000347168,9606.ENSP00000348924,9606.ENSP00000349430,9606.ENSP00000351589,9606.ENSP00000352119,9606.ENSP00000352252,9606.ENSP00000352627,9606.ENSP00000358151,9606.ENSP00000358154,9606.ENSP00000358155,…	H2BC5,H1-4,EZH2,H2BC4,H2AC14,H2AC20,H2AC21,H3C13,H1-2,H4C11,H2BC7,H2BC12,H2AC13,H2AC11,H3C12,H2AC17,H2BC21,H3C14,H2AC18,H3C10,H2AC12,H4C2,H2AC6,H4C3,H3C15,H2BC18,H4C14,H2AC19,H2BC11,H2BC17,H2BC14,H4C1,H2BU1,H4C4,H3C1,H2BC15,H4C5,H3C2,hCG_2039566,LOC102724334
STRING clusters	CL:4763	Structural constituent of chromatin	39	95	1.57	7.38	1.07e-41	9606.ENSP00000289316,9606.ENSP00000307705,9606.ENSP00000320147,9606.ENSP00000321744,9606.ENSP00000328484,9606.ENSP00000332194,9606.ENSP00000332790,9606.ENSP00000333277,9606.ENSP00000339566,9606.ENSP00000347168,9606.ENSP00000348924,9606.ENSP00000349430,9606.ENSP00000351589,9606.ENSP00000352119,9606.ENSP00000352252,9606.ENSP00000352627,9606.ENSP00000358151,9606.ENSP00000358154,9606.ENSP00000358155,…	H2BC5,H1-4,EZH2,H2BC4,H2AC14,H2AC20,H2AC21,H3C13,H1-2,H4C11,H2BC7,H2BC12,H2AC13,H2AC11,H3C12,H2AC17,H2BC21,H3C14,H2AC18,H3C10,H2AC12,H4C2,H2AC6,H4C3,H3C15,H2BC18,H4C14,H2AC19,H2BC11,H2BC17,H2BC14,H4C1,H2BU1,H4C4,H3C1,H2BC15,H4C5,H3C2,hCG_2039566
STRING clusters	CL:4766	Structural constituent of chromatin	37	82	1.61	7.53	6.42e-41	9606.ENSP00000289316,9606.ENSP00000320147,9606.ENSP00000321744,9606.ENSP00000328484,9606.ENSP00000332194,9606.ENSP00000332790,9606.ENSP00000333277,9606.ENSP00000347168,9606.ENSP00000348924,9606.ENSP00000349430,9606.ENSP00000351589,9606.ENSP00000352119,9606.ENSP00000352252,9606.ENSP00000352627,9606.ENSP00000358151,9606.ENSP00000358154,9606.ENSP00000358155,9606.ENSP00000358160,9606.ENSP00000366679,…	H2BC5,EZH2,H2BC4,H2AC14,H2AC20,H2AC21,H3C13,H4C11,H2BC7,H2BC12,H2AC13,H2AC11,H3C12,H2AC17,H2BC21,H3C14,H2AC18,H3C10,H2AC12,H4C2,H2AC6,H4C3,H3C15,H2BC18,H4C14,H2AC19,H2BC11,H2BC17,H2BC14,H4C1,H2BU1,H4C4,H3C1,H2BC15,H4C5,H3C2,hCG_2039566
STRING clusters	CL:4767	Structural constituent of chromatin	32	60	1.68	7.38	4.92e-37	9606.ENSP00000289316,9606.ENSP00000321744,9606.ENSP00000328484,9606.ENSP00000332790,9606.ENSP00000347168,9606.ENSP00000348924,9606.ENSP00000349430,9606.ENSP00000351589,9606.ENSP00000352119,9606.ENSP00000352252,9606.ENSP00000352627,9606.ENSP00000358154,9606.ENSP00000358160,9606.ENSP00000366679,9606.ENSP00000366974,9606.ENSP00000367022,9606.ENSP00000367034,9606.ENSP00000385479,9606.ENSP00000445831,…	H2BC5,H2BC4,H2AC14,H2AC21,H4C11,H2BC7,H2BC12,H2AC13,H2AC11,H3C12,H2AC17,H3C14,H3C10,H2AC12,H4C2,H2AC6,H4C3,H3C15,H2BC18,H4C14,H2AC19,H2BC11,H2BC17,H2BC14,H4C1,H2BU1,H4C4,H3C1,H2BC15,H4C5,H3C2,hCG_2039566
STRING clusters	CL:4768	Structural constituent of chromatin	27	55	1.65	6.2	2.91e-30	9606.ENSP00000289316,9606.ENSP00000321744,9606.ENSP00000347168,9606.ENSP00000348924,9606.ENSP00000351589,9606.ENSP00000352119,9606.ENSP00000352252,9606.ENSP00000352627,9606.ENSP00000358154,9606.ENSP00000358160,9606.ENSP00000366974,9606.ENSP00000367022,9606.ENSP00000367034,9606.ENSP00000385479,9606.ENSP00000445831,9606.ENSP00000462667,9606.ENSP00000476136,9606.ENSP00000477527,9606.ENSP00000477907,…	H2BC5,H2BC4,H4C11,H2BC7,H2AC13,H2AC11,H3C12,H2AC17,H3C14,H3C10,H4C2,H2AC6,H4C3,H3C15,H2BC18,H4C14,H2BC11,H2BC17,H2BC14,H4C1,H2BU1,H4C4,H3C1,H2BC15,H4C5,H3C2,hCG_2039566
STRING clusters	CL:6596	Mixed, incl. Mitotic Spindle Checkpoint, and Mitotic sister chromatid segregation	24	151	1.16	2.89	6.82e-17	9606.ENSP00000250056,9606.ENSP00000265036,9606.ENSP00000265148,9606.ENSP00000265748,9606.ENSP00000287598,9606.ENSP00000296509,9606.ENSP00000300035,9606.ENSP00000300403,9606.ENSP00000306968,9606.ENSP00000319417,9606.ENSP00000335357,9606.ENSP00000348838,9606.ENSP00000360540,9606.ENSP00000361540,9606.ENSP00000362146,9606.ENSP00000377492,9606.ENSP00000377793,9606.ENSP00000378356,9606.ENSP00000393963,…	PIMREG,DEPDC1B,CENPE,ANLN,BUB1B,MAD2L1,PCLAF,TPX2,CDCA7,SKA3,CDKN3,UBE2C,CEP55,CDC20,CDCA8,HMMR,PRC1,KIF20A,KIFC1,RACGAP1,HJURP,AUNIP,GAS2L3,FAM83D
STRING clusters	CL:6597	Mixed, incl. Amplification of signal from the kinetochores, and Mitotic sister chromatid segregation	22	121	1.21	2.98	1.67e-16	9606.ENSP00000250056,9606.ENSP00000265036,9606.ENSP00000265148,9606.ENSP00000265748,9606.ENSP00000287598,9606.ENSP00000300035,9606.ENSP00000300403,9606.ENSP00000306968,9606.ENSP00000319417,9606.ENSP00000335357,9606.ENSP00000360540,9606.ENSP00000361540,9606.ENSP00000362146,9606.ENSP00000377492,9606.ENSP00000377793,9606.ENSP00000378356,9606.ENSP00000393963,9606.ENSP00000404190,9606.ENSP00000414109,…	PIMREG,DEPDC1B,CENPE,ANLN,BUB1B,PCLAF,TPX2,CDCA7,SKA3,CDKN3,CEP55,CDC20,CDCA8,HMMR,PRC1,KIF20A,KIFC1,RACGAP1,HJURP,AUNIP,GAS2L3,FAM83D
STRING clusters	CL:4770	DNA replication-dependent chromatin assembly, and Histone H2A, C-terminal domain	15	32	1.62	3.62	5.86e-16	9606.ENSP00000347168,9606.ENSP00000352252,9606.ENSP00000358154,9606.ENSP00000358160,9606.ENSP00000366974,9606.ENSP00000367034,9606.ENSP00000385479,9606.ENSP00000462667,9606.ENSP00000476136,9606.ENSP00000479106,9606.ENSP00000479284,9606.ENSP00000479461,9606.ENSP00000480826,9606.ENSP00000484789,9606.ENSP00000484841	H4C11,H3C12,H3C14,H3C10,H4C2,H4C3,H3C15,H4C14,H2BC11,H4C1,H2BU1,H4C4,H3C1,H4C5,H3C2
STRING clusters	CL:6599	Amplification of signal from the kinetochores, and Mitotic sister chromatid segregation	21	113	1.22	2.93	6.23e-16	9606.ENSP00000250056,9606.ENSP00000265036,9606.ENSP00000265148,9606.ENSP00000265748,9606.ENSP00000287598,9606.ENSP00000300035,9606.ENSP00000300403,9606.ENSP00000306968,9606.ENSP00000319417,9606.ENSP00000335357,9606.ENSP00000360540,9606.ENSP00000361540,9606.ENSP00000362146,9606.ENSP00000377492,9606.ENSP00000377793,9606.ENSP00000378356,9606.ENSP00000393963,9606.ENSP00000404190,9606.ENSP00000414109,…	PIMREG,DEPDC1B,CENPE,ANLN,BUB1B,PCLAF,TPX2,CDCA7,SKA3,CDKN3,CEP55,CDC20,CDCA8,HMMR,PRC1,KIF20A,KIFC1,RACGAP1,HJURP,GAS2L3,FAM83D
STRING clusters	CL:6608	Mixed, incl. Regulation of mitotic sister chromatid segregation, and Kinesin motor domain, conserved site	16	51	1.45	3.18	6.33e-15	9606.ENSP00000265036,9606.ENSP00000265148,9606.ENSP00000265748,9606.ENSP00000287598,9606.ENSP00000300035,9606.ENSP00000300403,9606.ENSP00000335357,9606.ENSP00000360540,9606.ENSP00000361540,9606.ENSP00000362146,9606.ENSP00000377492,9606.ENSP00000377793,9606.ENSP00000378356,9606.ENSP00000393963,9606.ENSP00000404190,9606.ENSP00000481465	DEPDC1B,CENPE,ANLN,BUB1B,PCLAF,TPX2,CDKN3,CEP55,CDC20,CDCA8,HMMR,PRC1,KIF20A,KIFC1,RACGAP1,FAM83D
STRING clusters	CL:6610	Mixed, incl. Spindle elongation, and Polo-like kinase mediated events	15	41	1.52	3.24	9.13e-15	9606.ENSP00000265036,9606.ENSP00000265148,9606.ENSP00000265748,9606.ENSP00000287598,9606.ENSP00000300035,9606.ENSP00000300403,9606.ENSP00000335357,9606.ENSP00000360540,9606.ENSP00000362146,9606.ENSP00000377492,9606.ENSP00000377793,9606.ENSP00000378356,9606.ENSP00000393963,9606.ENSP00000404190,9606.ENSP00000481465	DEPDC1B,CENPE,ANLN,BUB1B,PCLAF,TPX2,CDKN3,CEP55,CDCA8,HMMR,PRC1,KIF20A,KIFC1,RACGAP1,FAM83D
STRING clusters	CL:6601	Mixed, incl. Centromere, and Condensin complex	19	104	1.22	2.68	2.98e-14	9606.ENSP00000250056,9606.ENSP00000265036,9606.ENSP00000265148,9606.ENSP00000265748,9606.ENSP00000287598,9606.ENSP00000300035,9606.ENSP00000300403,9606.ENSP00000319417,9606.ENSP00000335357,9606.ENSP00000360540,9606.ENSP00000361540,9606.ENSP00000362146,9606.ENSP00000377492,9606.ENSP00000377793,9606.ENSP00000378356,9606.ENSP00000393963,9606.ENSP00000404190,9606.ENSP00000414109,9606.ENSP00000481465	PIMREG,DEPDC1B,CENPE,ANLN,BUB1B,PCLAF,TPX2,SKA3,CDKN3,CEP55,CDC20,CDCA8,HMMR,PRC1,KIF20A,KIFC1,RACGAP1,HJURP,FAM83D
STRING clusters	CL:4773	DNA replication-dependent chromatin assembly	13	27	1.64	3.22	5.98e-14	9606.ENSP00000347168,9606.ENSP00000358154,9606.ENSP00000358160,9606.ENSP00000366974,9606.ENSP00000367034,9606.ENSP00000385479,9606.ENSP00000462667,9606.ENSP00000476136,9606.ENSP00000479106,9606.ENSP00000479461,9606.ENSP00000480826,9606.ENSP00000484789,9606.ENSP00000484841	H4C11,H3C14,H3C10,H4C2,H4C3,H3C15,H4C14,H2BC11,H4C1,H4C4,H3C1,H4C5,H3C2
STRING clusters	CL:6604	Mixed, incl. Amplification of signal from the kinetochores, and Condensin complex	18	93	1.24	2.68	6.7e-14	9606.ENSP00000250056,9606.ENSP00000265036,9606.ENSP00000265148,9606.ENSP00000265748,9606.ENSP00000287598,9606.ENSP00000300035,9606.ENSP00000300403,9606.ENSP00000335357,9606.ENSP00000360540,9606.ENSP00000361540,9606.ENSP00000362146,9606.ENSP00000377492,9606.ENSP00000377793,9606.ENSP00000378356,9606.ENSP00000393963,9606.ENSP00000404190,9606.ENSP00000414109,9606.ENSP00000481465	PIMREG,DEPDC1B,CENPE,ANLN,BUB1B,PCLAF,TPX2,CDKN3,CEP55,CDC20,CDCA8,HMMR,PRC1,KIF20A,KIFC1,RACGAP1,HJURP,FAM83D
STRING clusters	CL:4836	Histone H2B, and Histone H2A conserved site	12	21	1.71	3.19	1.61e-13	9606.ENSP00000289316,9606.ENSP00000321744,9606.ENSP00000348924,9606.ENSP00000351589,9606.ENSP00000352119,9606.ENSP00000352627,9606.ENSP00000367022,9606.ENSP00000445831,9606.ENSP00000477527,9606.ENSP00000477907,9606.ENSP00000483903,9606.ENSP00000489311	H2BC5,H2BC4,H2BC7,H2AC13,H2AC11,H2AC17,H2AC6,H2BC18,H2BC17,H2BC14,H2BC15,hCG_2039566
STRING clusters	CL:6614	Mixed, incl. Spindle elongation, and Polo-like kinase mediated events	12	35	1.49	2.56	1.97e-11	9606.ENSP00000265148,9606.ENSP00000265748,9606.ENSP00000287598,9606.ENSP00000300403,9606.ENSP00000335357,9606.ENSP00000360540,9606.ENSP00000362146,9606.ENSP00000377492,9606.ENSP00000377793,9606.ENSP00000378356,9606.ENSP00000393963,9606.ENSP00000404190	CENPE,ANLN,BUB1B,TPX2,CDKN3,CEP55,CDCA8,HMMR,PRC1,KIF20A,KIFC1,RACGAP1
STRING clusters	CL:4837	Mixed, incl. Plastid, and Histone H2A conserved site	9	16	1.7	2.35	7.61e-10	9606.ENSP00000289316,9606.ENSP00000321744,9606.ENSP00000348924,9606.ENSP00000351589,9606.ENSP00000352119,9606.ENSP00000352627,9606.ENSP00000367022,9606.ENSP00000445831,9606.ENSP00000483903	H2BC5,H2BC4,H2BC7,H2AC13,H2AC11,H2AC17,H2AC6,H2BC18,H2BC15
STRING clusters	CL:6617	Mixed, incl. Spindle elongation, and Polo-like kinase mediated events	10	30	1.48	2.1	2.78e-09	9606.ENSP00000265148,9606.ENSP00000265748,9606.ENSP00000287598,9606.ENSP00000300403,9606.ENSP00000360540,9606.ENSP00000362146,9606.ENSP00000377492,9606.ENSP00000377793,9606.ENSP00000378356,9606.ENSP00000404190	CENPE,ANLN,BUB1B,TPX2,CEP55,CDCA8,HMMR,PRC1,KIF20A,RACGAP1
STRING clusters	CL:4775	CENP-A containing chromatin, and DNA replication-dependent chromatin assembly	9	21	1.59	2.11	4.64e-09	9606.ENSP00000347168,9606.ENSP00000358160,9606.ENSP00000366974,9606.ENSP00000367034,9606.ENSP00000476136,9606.ENSP00000479106,9606.ENSP00000479461,9606.ENSP00000484789,9606.ENSP00000484841	H4C11,H3C10,H4C2,H4C3,H2BC11,H4C1,H4C4,H4C5,H3C2
STRING clusters	CL:6619	Mixed, incl. Spindle elongation, and Outer kinetochore	8	24	1.48	1.65	3e-07	9606.ENSP00000265148,9606.ENSP00000287598,9606.ENSP00000300403,9606.ENSP00000360540,9606.ENSP00000362146,9606.ENSP00000377492,9606.ENSP00000377793,9606.ENSP00000378356	CENPE,BUB1B,TPX2,CEP55,CDCA8,HMMR,PRC1,KIF20A
STRING clusters	CL:4779	CENP-A containing chromatin, and DNA replication-dependent chromatin assembly	7	16	1.59	1.6	6.82e-07	9606.ENSP00000347168,9606.ENSP00000358160,9606.ENSP00000366974,9606.ENSP00000476136,9606.ENSP00000479461,9606.ENSP00000484789,9606.ENSP00000484841	H4C11,H3C10,H4C2,H2BC11,H4C4,H4C5,H3C2
STRING clusters	CL:6455	DNA replication, and Regulation of DNA-directed DNA polymerase activity	10	60	1.18	1.42	8.25e-07	9606.ENSP00000262105,9606.ENSP00000276533,9606.ENSP00000307288,9606.ENSP00000350491,9606.ENSP00000360623,9606.ENSP00000368458,9606.ENSP00000393139,9606.ENSP00000408295,9606.ENSP00000418268,9606.ENSP00000480987	MCM4,GINS4,MCM7,PRIM1,ORC1,PCNA,CDC7,RFC5,MCM10,MCM3
STRING clusters	CL:4838	Mixed, incl. Plastid, and Innate immune response in mucosa	6	11	1.69	1.46	3.13e-06	9606.ENSP00000321744,9606.ENSP00000348924,9606.ENSP00000351589,9606.ENSP00000352119,9606.ENSP00000352627,9606.ENSP00000445831	H2BC4,H2BC7,H2AC13,H2AC11,H2AC17,H2BC18
STRING clusters	CL:4877	Histone H2A conserved site, and Histone H2B	5	5	1.95	1.42	6.04e-06	9606.ENSP00000328484,9606.ENSP00000332790,9606.ENSP00000349430,9606.ENSP00000366679,9606.ENSP00000475814	H2AC14,H2AC21,H2BC12,H2AC12,H2AC19
STRING clusters	CL:6459	Activation of the pre-replicative complex, and GINS complex	7	29	1.34	1.2	1.77e-05	9606.ENSP00000262105,9606.ENSP00000276533,9606.ENSP00000307288,9606.ENSP00000360623,9606.ENSP00000393139,9606.ENSP00000418268,9606.ENSP00000480987	MCM4,GINS4,MCM7,ORC1,CDC7,MCM10,MCM3
STRING clusters	CL:4887	C-5 methylation of cytosine, and DNA methylation	5	14	1.51	0.96	0.00024	9606.ENSP00000320147,9606.ENSP00000332194,9606.ENSP00000333277,9606.ENSP00000358151,9606.ENSP00000358155	EZH2,H2AC20,H3C13,H2BC21,H2AC18
STRING clusters	CL:6462	CDC6 association with the ORC:origin complex, and Double-strand break repair via break-induced replication	5	14	1.51	0.96	0.00024	9606.ENSP00000262105,9606.ENSP00000360623,9606.ENSP00000393139,9606.ENSP00000418268,9606.ENSP00000480987	MCM4,ORC1,CDC7,MCM10,MCM3
STRING clusters	CL:4842	Plastid, and Histone H2A conserved site	4	5	1.86	0.99	0.00025	9606.ENSP00000321744,9606.ENSP00000348924,9606.ENSP00000351589,9606.ENSP00000352627	H2BC4,H2BC7,H2AC13,H2AC17
STRING clusters	CL:6464	Double-strand break repair via break-induced replication	4	6	1.78	0.93	0.00039	9606.ENSP00000262105,9606.ENSP00000393139,9606.ENSP00000418268,9606.ENSP00000480987	MCM4,CDC7,MCM10,MCM3
STRING clusters	CL:6897	Mixed, incl. G1 Phase, and G0 and Early G1	7	67	0.97	0.65	0.0022	9606.ENSP00000250024,9606.ENSP00000266970,9606.ENSP00000303706,9606.ENSP00000368686,9606.ENSP00000378699,9606.ENSP00000478887,9606.ENSP00000481380	E2F8,CDK2,CDC25A,E2F4,CDK1,MYC,CCNA2
STRING clusters	CL:6620	Mixed, incl. Spindle elongation, and Axon hillock	4	12	1.48	0.68	0.003	9606.ENSP00000300403,9606.ENSP00000360540,9606.ENSP00000377492,9606.ENSP00000377793	TPX2,CEP55,HMMR,PRC1
STRING clusters	CL:6643	Chromosome passenger complex, and Outer kinetochore	4	12	1.48	0.68	0.003	9606.ENSP00000265148,9606.ENSP00000287598,9606.ENSP00000362146,9606.ENSP00000378356	CENPE,BUB1B,CDCA8,KIF20A
STRING clusters	CL:6898	G1 Phase, and G0 and Early G1	6	49	1.04	0.61	0.0037	9606.ENSP00000250024,9606.ENSP00000266970,9606.ENSP00000303706,9606.ENSP00000368686,9606.ENSP00000378699,9606.ENSP00000481380	E2F8,CDK2,CDC25A,E2F4,CDK1,CCNA2
STRING clusters	CL:3157	Mixed, incl. Nucleoplasmin family, and Facioscapulohumeral muscular dystrophy	4	15	1.38	0.6	0.0057	9606.ENSP00000295746,9606.ENSP00000296503,9606.ENSP00000296930,9606.ENSP00000344547	CIP2A,HMGB2,NPM1,PTMA
STRING clusters	CL:4859	RNA Polymerase I Promoter Opening	3	5	1.73	0.58	0.0081	9606.ENSP00000289316,9606.ENSP00000367022,9606.ENSP00000483903	H2BC5,H2AC6,H2BC15
STRING clusters	CL:4868	Plastid, and Histone 2A	3	5	1.73	0.58	0.0081	9606.ENSP00000477527,9606.ENSP00000477907,9606.ENSP00000489311	H2BC17,H2BC14,hCG_2039566
STRING clusters	CL:3175	Prothymosin/parathymosin, and HuR (ELAVL1) binds and stabilizes mRNA	3	6	1.65	0.53	0.0114	9606.ENSP00000295746,9606.ENSP00000296503,9606.ENSP00000344547	CIP2A,HMGB2,PTMA
STRING clusters	CL:4799	CENP-A containing chromatin, and DNA replication-dependent chromatin assembly	3	6	1.65	0.53	0.0114	9606.ENSP00000358160,9606.ENSP00000476136,9606.ENSP00000479461	H3C10,H2BC11,H4C4
STRING clusters	CL:4889	Histone H4, and Packaging Of Telomere Ends	3	6	1.65	0.53	0.0114	9606.ENSP00000332194,9606.ENSP00000358151,9606.ENSP00000358155	H2AC20,H2BC21,H2AC18
STRING clusters	CL:6622	Mixed, incl. Mitotic centrosome separation, and Nuclear microtubule	3	7	1.59	0.5	0.0151	9606.ENSP00000300403,9606.ENSP00000360540,9606.ENSP00000377492	TPX2,CEP55,HMMR
STRING clusters	CL:6900	G1 Phase, and Polo-like kinase mediated events	5	44	1.01	0.44	0.0196	9606.ENSP00000266970,9606.ENSP00000303706,9606.ENSP00000368686,9606.ENSP00000378699,9606.ENSP00000481380	CDK2,CDC25A,E2F4,CDK1,CCNA2
KEGG	hsa05322	Systemic lupus erythematosus	19	94	1.26	2.86	6.29e-15	9606.ENSP00000289316,9606.ENSP00000321744,9606.ENSP00000328484,9606.ENSP00000332194,9606.ENSP00000332790,9606.ENSP00000333277,9606.ENSP00000349430,9606.ENSP00000351589,9606.ENSP00000352252,9606.ENSP00000358151,9606.ENSP00000358155,9606.ENSP00000367022,9606.ENSP00000434024,9606.ENSP00000445831,9606.ENSP00000476136,9606.ENSP00000477527,9606.ENSP00000477907,9606.ENSP00000479284,9606.ENSP00000483903	H2BC5,H2BC4,H2AC14,H2AC20,H2AC21,H3C13,H2BC12,H2AC13,H3C12,H2BC21,H2AC18,H2AC6,H2AX,H2BC18,H2BC11,H2BC17,H2BC14,H2BU1,H2BC15
KEGG	hsa05034	Alcoholism	19	146	1.07	2.14	4.29e-12	9606.ENSP00000289316,9606.ENSP00000321744,9606.ENSP00000328484,9606.ENSP00000332194,9606.ENSP00000332790,9606.ENSP00000333277,9606.ENSP00000349430,9606.ENSP00000351589,9606.ENSP00000352252,9606.ENSP00000358151,9606.ENSP00000358155,9606.ENSP00000367022,9606.ENSP00000434024,9606.ENSP00000445831,9606.ENSP00000476136,9606.ENSP00000477527,9606.ENSP00000477907,9606.ENSP00000479284,9606.ENSP00000483903	H2BC5,H2BC4,H2AC14,H2AC20,H2AC21,H3C13,H2BC12,H2AC13,H3C12,H2BC21,H2AC18,H2AC6,H2AX,H2BC18,H2BC11,H2BC17,H2BC14,H2BU1,H2BC15
KEGG	hsa04110	Cell cycle	15	120	1.05	1.74	2.76e-09	9606.ENSP00000262105,9606.ENSP00000266970,9606.ENSP00000287598,9606.ENSP00000296509,9606.ENSP00000303706,9606.ENSP00000307288,9606.ENSP00000360623,9606.ENSP00000361540,9606.ENSP00000368458,9606.ENSP00000368686,9606.ENSP00000378699,9606.ENSP00000393139,9606.ENSP00000478887,9606.ENSP00000480987,9606.ENSP00000481380	MCM4,CDK2,BUB1B,MAD2L1,CDC25A,MCM7,ORC1,CDC20,PCNA,E2F4,CDK1,CDC7,MYC,MCM3,CCNA2
KEGG	hsa05203	Viral carcinogenesis	14	183	0.84	1.1	3.37e-06	9606.ENSP00000266970,9606.ENSP00000289316,9606.ENSP00000321744,9606.ENSP00000349430,9606.ENSP00000358151,9606.ENSP00000361540,9606.ENSP00000378699,9606.ENSP00000445831,9606.ENSP00000476136,9606.ENSP00000477527,9606.ENSP00000477907,9606.ENSP00000479284,9606.ENSP00000481380,9606.ENSP00000483903	CDK2,H2BC5,H2BC4,H2BC12,H2BC21,CDC20,CDK1,H2BC18,H2BC11,H2BC17,H2BC14,H2BU1,CCNA2,H2BC15
KEGG	hsa03030	DNA replication	6	36	1.18	0.85	0.00042	9606.ENSP00000262105,9606.ENSP00000307288,9606.ENSP00000350491,9606.ENSP00000368458,9606.ENSP00000408295,9606.ENSP00000480987	MCM4,MCM7,PRIM1,PCNA,RFC5,MCM3
KEGG	hsa04218	Cellular senescence	8	150	0.68	0.4	0.0207	9606.ENSP00000266970,9606.ENSP00000303706,9606.ENSP00000340691,9606.ENSP00000345984,9606.ENSP00000368686,9606.ENSP00000378699,9606.ENSP00000478887,9606.ENSP00000481380	CDK2,CDC25A,EIF4EBP1,TRAF3IP2,E2F4,CDK1,MYC,CCNA2
Reactome	HSA-1640170	Cell Cycle	53	658	0.86	2.57	7.16e-26	9606.ENSP00000240488,9606.ENSP00000260947,9606.ENSP00000261366,9606.ENSP00000262105,9606.ENSP00000265148,9606.ENSP00000266970,9606.ENSP00000276533,9606.ENSP00000287598,9606.ENSP00000289316,9606.ENSP00000296509,9606.ENSP00000296930,9606.ENSP00000300403,9606.ENSP00000300935,9606.ENSP00000303706,9606.ENSP00000307288,9606.ENSP00000321744,9606.ENSP00000328484,9606.ENSP00000332194,9606.ENSP00000333277,…	MND1,BARD1,LMNB1,MCM4,CENPE,CDK2,GINS4,BUB1B,H2BC5,MAD2L1,NPM1,TPX2,RAB8A,CDC25A,MCM7,H2BC4,H2AC14,H2AC20,H3C13,TUBA1B,UBE2C,H2BC12,PRIM1,H3C12,RRM2,H2BC21,H2AC18,ORC1,CDC20,CDCA8,H2AC6,PCNA,E2F4,HMMR,KIF20A,CDK1,CDC7,RFC5,HJURP,MCM10,H2AX,TUBA1C,TK1,H2BC11,H2BC17,H2BC14,POLR2E,MYC,H2BU1,MCM3,CCNA2,H2BC15,RCC1
Reactome	HSA-69278	Cell Cycle, Mitotic	48	526	0.91	2.76	1.38e-25	9606.ENSP00000261366,9606.ENSP00000262105,9606.ENSP00000265148,9606.ENSP00000266970,9606.ENSP00000276533,9606.ENSP00000287598,9606.ENSP00000289316,9606.ENSP00000296509,9606.ENSP00000300403,9606.ENSP00000300935,9606.ENSP00000303706,9606.ENSP00000307288,9606.ENSP00000321744,9606.ENSP00000328484,9606.ENSP00000332194,9606.ENSP00000333277,9606.ENSP00000336799,9606.ENSP00000348838,9606.ENSP00000349430,…	LMNB1,MCM4,CENPE,CDK2,GINS4,BUB1B,H2BC5,MAD2L1,TPX2,RAB8A,CDC25A,MCM7,H2BC4,H2AC14,H2AC20,H3C13,TUBA1B,UBE2C,H2BC12,PRIM1,H3C12,RRM2,H2BC21,H2AC18,ORC1,CDC20,CDCA8,H2AC6,PCNA,E2F4,HMMR,KIF20A,CDK1,CDC7,RFC5,MCM10,H2AX,TUBA1C,TK1,H2BC11,H2BC17,H2BC14,MYC,H2BU1,MCM3,CCNA2,H2BC15,RCC1
Reactome	HSA-69306	DNA Replication	29	156	1.22	3.67	2.55e-22	9606.ENSP00000262105,9606.ENSP00000266970,9606.ENSP00000276533,9606.ENSP00000289316,9606.ENSP00000307288,9606.ENSP00000321744,9606.ENSP00000328484,9606.ENSP00000332194,9606.ENSP00000333277,9606.ENSP00000348838,9606.ENSP00000349430,9606.ENSP00000350491,9606.ENSP00000352252,9606.ENSP00000358151,9606.ENSP00000358155,9606.ENSP00000360623,9606.ENSP00000367022,9606.ENSP00000368458,9606.ENSP00000393139,…	MCM4,CDK2,GINS4,H2BC5,MCM7,H2BC4,H2AC14,H2AC20,H3C13,UBE2C,H2BC12,PRIM1,H3C12,H2BC21,H2AC18,ORC1,H2AC6,PCNA,CDC7,RFC5,MCM10,H2AX,H2BC11,H2BC17,H2BC14,H2BU1,MCM3,CCNA2,H2BC15
Reactome	HSA-69002	DNA Replication Pre-Initiation	25	128	1.24	3.43	1.5e-19	9606.ENSP00000262105,9606.ENSP00000266970,9606.ENSP00000289316,9606.ENSP00000307288,9606.ENSP00000321744,9606.ENSP00000328484,9606.ENSP00000332194,9606.ENSP00000333277,9606.ENSP00000348838,9606.ENSP00000349430,9606.ENSP00000350491,9606.ENSP00000352252,9606.ENSP00000358151,9606.ENSP00000358155,9606.ENSP00000360623,9606.ENSP00000367022,9606.ENSP00000393139,9606.ENSP00000418268,9606.ENSP00000434024,…	MCM4,CDK2,H2BC5,MCM7,H2BC4,H2AC14,H2AC20,H3C13,UBE2C,H2BC12,PRIM1,H3C12,H2BC21,H2AC18,ORC1,H2AC6,CDC7,MCM10,H2AX,H2BC11,H2BC17,H2BC14,H2BU1,MCM3,H2BC15
Reactome	HSA-2559586	DNA Damage/Telomere Stress Induced Senescence	20	60	1.48	3.98	2.5e-19	9606.ENSP00000261366,9606.ENSP00000266970,9606.ENSP00000289316,9606.ENSP00000307705,9606.ENSP00000321744,9606.ENSP00000328484,9606.ENSP00000332194,9606.ENSP00000339566,9606.ENSP00000349430,9606.ENSP00000358151,9606.ENSP00000358155,9606.ENSP00000367022,9606.ENSP00000399888,9606.ENSP00000434024,9606.ENSP00000476136,9606.ENSP00000477527,9606.ENSP00000477907,9606.ENSP00000479284,9606.ENSP00000481380,…	LMNB1,CDK2,H2BC5,H1-4,H2BC4,H2AC14,H2AC20,H1-2,H2BC12,H2BC21,H2AC18,H2AC6,HMGA1,H2AX,H2BC11,H2BC17,H2BC14,H2BU1,CCNA2,H2BC15
Reactome	HSA-9710421	Defective pyroptosis	18	42	1.59	4.13	6.37e-19	9606.ENSP00000289316,9606.ENSP00000320147,9606.ENSP00000321744,9606.ENSP00000328484,9606.ENSP00000332194,9606.ENSP00000333277,9606.ENSP00000349430,9606.ENSP00000350491,9606.ENSP00000352252,9606.ENSP00000358151,9606.ENSP00000358155,9606.ENSP00000367022,9606.ENSP00000434024,9606.ENSP00000476136,9606.ENSP00000477527,9606.ENSP00000477907,9606.ENSP00000479284,9606.ENSP00000483903	H2BC5,EZH2,H2BC4,H2AC14,H2AC20,H3C13,H2BC12,PRIM1,H3C12,H2BC21,H2AC18,H2AC6,H2AX,H2BC11,H2BC17,H2BC14,H2BU1,H2BC15
Reactome	HSA-68616	Assembly of the ORC complex at the origin of replication	17	38	1.6	4.01	4.12e-18	9606.ENSP00000289316,9606.ENSP00000321744,9606.ENSP00000328484,9606.ENSP00000332194,9606.ENSP00000333277,9606.ENSP00000349430,9606.ENSP00000352252,9606.ENSP00000358151,9606.ENSP00000358155,9606.ENSP00000360623,9606.ENSP00000367022,9606.ENSP00000434024,9606.ENSP00000476136,9606.ENSP00000477527,9606.ENSP00000477907,9606.ENSP00000479284,9606.ENSP00000483903	H2BC5,H2BC4,H2AC14,H2AC20,H3C13,H2BC12,H3C12,H2BC21,H2AC18,ORC1,H2AC6,H2AX,H2BC11,H2BC17,H2BC14,H2BU1,H2BC15
Reactome	HSA-9645723	Diseases of programmed cell death	20	73	1.39	3.6	4.15e-18	9606.ENSP00000261366,9606.ENSP00000289316,9606.ENSP00000303706,9606.ENSP00000320147,9606.ENSP00000321744,9606.ENSP00000328484,9606.ENSP00000332194,9606.ENSP00000333277,9606.ENSP00000349430,9606.ENSP00000350491,9606.ENSP00000352252,9606.ENSP00000358151,9606.ENSP00000358155,9606.ENSP00000367022,9606.ENSP00000434024,9606.ENSP00000476136,9606.ENSP00000477527,9606.ENSP00000477907,9606.ENSP00000479284,…	LMNB1,H2BC5,CDC25A,EZH2,H2BC4,H2AC14,H2AC20,H3C13,H2BC12,PRIM1,H3C12,H2BC21,H2AC18,H2AC6,H2AX,H2BC11,H2BC17,H2BC14,H2BU1,H2BC15
Reactome	HSA-73728	RNA Polymerase I Promoter Opening	16	32	1.65	4	1.1e-17	9606.ENSP00000289316,9606.ENSP00000321744,9606.ENSP00000328484,9606.ENSP00000332194,9606.ENSP00000333277,9606.ENSP00000349430,9606.ENSP00000352252,9606.ENSP00000358151,9606.ENSP00000358155,9606.ENSP00000367022,9606.ENSP00000434024,9606.ENSP00000476136,9606.ENSP00000477527,9606.ENSP00000477907,9606.ENSP00000479284,9606.ENSP00000483903	H2BC5,H2BC4,H2AC14,H2AC20,H3C13,H2BC12,H3C12,H2BC21,H2AC18,H2AC6,H2AX,H2BC11,H2BC17,H2BC14,H2BU1,H2BC15
Reactome	HSA-212300	PRC2 methylates histones and DNA	17	42	1.56	3.85	1.13e-17	9606.ENSP00000289316,9606.ENSP00000320147,9606.ENSP00000321744,9606.ENSP00000328484,9606.ENSP00000332194,9606.ENSP00000333277,9606.ENSP00000349430,9606.ENSP00000352252,9606.ENSP00000358151,9606.ENSP00000358155,9606.ENSP00000367022,9606.ENSP00000434024,9606.ENSP00000476136,9606.ENSP00000477527,9606.ENSP00000477907,9606.ENSP00000479284,9606.ENSP00000483903	H2BC5,EZH2,H2BC4,H2AC14,H2AC20,H3C13,H2BC12,H3C12,H2BC21,H2AC18,H2AC6,H2AX,H2BC11,H2BC17,H2BC14,H2BU1,H2BC15
Reactome	HSA-2299718	Condensation of Prophase Chromosomes	17	43	1.55	3.82	1.42e-17	9606.ENSP00000289316,9606.ENSP00000321744,9606.ENSP00000328484,9606.ENSP00000332194,9606.ENSP00000333277,9606.ENSP00000349430,9606.ENSP00000352252,9606.ENSP00000358151,9606.ENSP00000358155,9606.ENSP00000367022,9606.ENSP00000378699,9606.ENSP00000434024,9606.ENSP00000476136,9606.ENSP00000477527,9606.ENSP00000477907,9606.ENSP00000479284,9606.ENSP00000483903	H2BC5,H2BC4,H2AC14,H2AC20,H3C13,H2BC12,H3C12,H2BC21,H2AC18,H2AC6,CDK1,H2AX,H2BC11,H2BC17,H2BC14,H2BU1,H2BC15
Reactome	HSA-5334118	DNA methylation	16	34	1.63	3.92	1.77e-17	9606.ENSP00000289316,9606.ENSP00000321744,9606.ENSP00000328484,9606.ENSP00000332194,9606.ENSP00000333277,9606.ENSP00000349430,9606.ENSP00000352252,9606.ENSP00000358151,9606.ENSP00000358155,9606.ENSP00000367022,9606.ENSP00000434024,9606.ENSP00000476136,9606.ENSP00000477527,9606.ENSP00000477907,9606.ENSP00000479284,9606.ENSP00000483903	H2BC5,H2BC4,H2AC14,H2AC20,H3C13,H2BC12,H3C12,H2BC21,H2AC18,H2AC6,H2AX,H2BC11,H2BC17,H2BC14,H2BU1,H2BC15
Reactome	HSA-912446	Meiotic recombination	18	56	1.46	3.63	2.02e-17	9606.ENSP00000240488,9606.ENSP00000266970,9606.ENSP00000289316,9606.ENSP00000321744,9606.ENSP00000328484,9606.ENSP00000332194,9606.ENSP00000333277,9606.ENSP00000349430,9606.ENSP00000352252,9606.ENSP00000358151,9606.ENSP00000358155,9606.ENSP00000367022,9606.ENSP00000434024,9606.ENSP00000476136,9606.ENSP00000477527,9606.ENSP00000477907,9606.ENSP00000479284,9606.ENSP00000483903	MND1,CDK2,H2BC5,H2BC4,H2AC14,H2AC20,H3C13,H2BC12,H3C12,H2BC21,H2AC18,H2AC6,H2AX,H2BC11,H2BC17,H2BC14,H2BU1,H2BC15
Reactome	HSA-5625886	Activated PKN1 stimulates transcription of AR (androgen receptor) regulated genes KLK2 and KLK3	16	36	1.6	3.83	3.13e-17	9606.ENSP00000289316,9606.ENSP00000321744,9606.ENSP00000328484,9606.ENSP00000332194,9606.ENSP00000333277,9606.ENSP00000349430,9606.ENSP00000352252,9606.ENSP00000358151,9606.ENSP00000358155,9606.ENSP00000367022,9606.ENSP00000434024,9606.ENSP00000476136,9606.ENSP00000477527,9606.ENSP00000477907,9606.ENSP00000479284,9606.ENSP00000483903	H2BC5,H2BC4,H2AC14,H2AC20,H3C13,H2BC12,H3C12,H2BC21,H2AC18,H2AC6,H2AX,H2BC11,H2BC17,H2BC14,H2BU1,H2BC15
Reactome	HSA-3214815	HDACs deacetylate histones	18	59	1.44	3.54	3.82e-17	9606.ENSP00000289316,9606.ENSP00000321744,9606.ENSP00000328484,9606.ENSP00000332194,9606.ENSP00000332790,9606.ENSP00000333277,9606.ENSP00000349430,9606.ENSP00000351589,9606.ENSP00000352252,9606.ENSP00000358151,9606.ENSP00000358155,9606.ENSP00000367022,9606.ENSP00000445831,9606.ENSP00000476136,9606.ENSP00000477527,9606.ENSP00000477907,9606.ENSP00000479284,9606.ENSP00000483903	H2BC5,H2BC4,H2AC14,H2AC20,H2AC21,H3C13,H2BC12,H2AC13,H3C12,H2BC21,H2AC18,H2AC6,H2BC18,H2BC11,H2BC17,H2BC14,H2BU1,H2BC15
Reactome	HSA-427359	SIRT1 negatively regulates rRNA expression	16	37	1.59	3.8	3.82e-17	9606.ENSP00000289316,9606.ENSP00000321744,9606.ENSP00000328484,9606.ENSP00000332194,9606.ENSP00000333277,9606.ENSP00000349430,9606.ENSP00000352252,9606.ENSP00000358151,9606.ENSP00000358155,9606.ENSP00000367022,9606.ENSP00000434024,9606.ENSP00000476136,9606.ENSP00000477527,9606.ENSP00000477907,9606.ENSP00000479284,9606.ENSP00000483903	H2BC5,H2BC4,H2AC14,H2AC20,H3C13,H2BC12,H3C12,H2BC21,H2AC18,H2AC6,H2AX,H2BC11,H2BC17,H2BC14,H2BU1,H2BC15
Reactome	HSA-73886	Chromosome Maintenance	22	120	1.22	3.07	3.82e-17	9606.ENSP00000266970,9606.ENSP00000289316,9606.ENSP00000296930,9606.ENSP00000321744,9606.ENSP00000328484,9606.ENSP00000332194,9606.ENSP00000349430,9606.ENSP00000350491,9606.ENSP00000358151,9606.ENSP00000358155,9606.ENSP00000367022,9606.ENSP00000368458,9606.ENSP00000408295,9606.ENSP00000414109,9606.ENSP00000434024,9606.ENSP00000476136,9606.ENSP00000477527,9606.ENSP00000477907,9606.ENSP00000478303,…	CDK2,H2BC5,NPM1,H2BC4,H2AC14,H2AC20,H2BC12,PRIM1,H2BC21,H2AC18,H2AC6,PCNA,RFC5,HJURP,H2AX,H2BC11,H2BC17,H2BC14,POLR2E,H2BU1,CCNA2,H2BC15
Reactome	HSA-9609690	HCMV Early Events	21	102	1.27	3.19	3.82e-17	9606.ENSP00000289316,9606.ENSP00000320147,9606.ENSP00000321744,9606.ENSP00000328484,9606.ENSP00000332194,9606.ENSP00000332790,9606.ENSP00000333277,9606.ENSP00000336799,9606.ENSP00000349430,9606.ENSP00000351589,9606.ENSP00000352252,9606.ENSP00000358151,9606.ENSP00000358155,9606.ENSP00000367022,9606.ENSP00000443475,9606.ENSP00000445831,9606.ENSP00000476136,9606.ENSP00000477527,9606.ENSP00000477907,…	H2BC5,EZH2,H2BC4,H2AC14,H2AC20,H2AC21,H3C13,TUBA1B,H2BC12,H2AC13,H3C12,H2BC21,H2AC18,H2AC6,TUBA1C,H2BC18,H2BC11,H2BC17,H2BC14,H2BU1,H2BC15
Reactome	HSA-9616222	Transcriptional regulation of granulopoiesis	18	59	1.44	3.54	3.82e-17	9606.ENSP00000266970,9606.ENSP00000289316,9606.ENSP00000321744,9606.ENSP00000328484,9606.ENSP00000332194,9606.ENSP00000333277,9606.ENSP00000349430,9606.ENSP00000352252,9606.ENSP00000358151,9606.ENSP00000358155,9606.ENSP00000367022,9606.ENSP00000434024,9606.ENSP00000476136,9606.ENSP00000477527,9606.ENSP00000477907,9606.ENSP00000478887,9606.ENSP00000479284,9606.ENSP00000483903	CDK2,H2BC5,H2BC4,H2AC14,H2AC20,H3C13,H2BC12,H3C12,H2BC21,H2AC18,H2AC6,H2AX,H2BC11,H2BC17,H2BC14,MYC,H2BU1,H2BC15
Reactome	HSA-2559583	Cellular Senescence	24	163	1.12	2.81	7.5e-17	9606.ENSP00000261366,9606.ENSP00000266970,9606.ENSP00000289316,9606.ENSP00000307705,9606.ENSP00000320147,9606.ENSP00000321744,9606.ENSP00000328484,9606.ENSP00000332194,9606.ENSP00000333277,9606.ENSP00000339566,9606.ENSP00000348838,9606.ENSP00000349430,9606.ENSP00000352252,9606.ENSP00000358151,9606.ENSP00000358155,9606.ENSP00000367022,9606.ENSP00000399888,9606.ENSP00000434024,9606.ENSP00000476136,…	LMNB1,CDK2,H2BC5,H1-4,EZH2,H2BC4,H2AC14,H2AC20,H3C13,H1-2,UBE2C,H2BC12,H3C12,H2BC21,H2AC18,H2AC6,HMGA1,H2AX,H2BC11,H2BC17,H2BC14,H2BU1,CCNA2,H2BC15
Reactome	HSA-157579	Telomere Maintenance	20	93	1.29	3.17	9.73e-17	9606.ENSP00000266970,9606.ENSP00000289316,9606.ENSP00000321744,9606.ENSP00000328484,9606.ENSP00000332194,9606.ENSP00000349430,9606.ENSP00000350491,9606.ENSP00000358151,9606.ENSP00000358155,9606.ENSP00000367022,9606.ENSP00000368458,9606.ENSP00000408295,9606.ENSP00000434024,9606.ENSP00000476136,9606.ENSP00000477527,9606.ENSP00000477907,9606.ENSP00000478303,9606.ENSP00000479284,9606.ENSP00000481380,…	CDK2,H2BC5,H2BC4,H2AC14,H2AC20,H2BC12,PRIM1,H2BC21,H2AC18,H2AC6,PCNA,RFC5,H2AX,H2BC11,H2BC17,H2BC14,POLR2E,H2BU1,CCNA2,H2BC15
Reactome	HSA-68867	Assembly of the pre-replicative complex	21	111	1.23	3.04	1.23e-16	9606.ENSP00000262105,9606.ENSP00000289316,9606.ENSP00000307288,9606.ENSP00000321744,9606.ENSP00000328484,9606.ENSP00000332194,9606.ENSP00000333277,9606.ENSP00000348838,9606.ENSP00000349430,9606.ENSP00000352252,9606.ENSP00000358151,9606.ENSP00000358155,9606.ENSP00000360623,9606.ENSP00000367022,9606.ENSP00000434024,9606.ENSP00000476136,9606.ENSP00000477527,9606.ENSP00000477907,9606.ENSP00000479284,…	MCM4,H2BC5,MCM7,H2BC4,H2AC14,H2AC20,H3C13,UBE2C,H2BC12,H3C12,H2BC21,H2AC18,ORC1,H2AC6,H2AX,H2BC11,H2BC17,H2BC14,H2BU1,MCM3,H2BC15
Reactome	HSA-2559582	Senescence-Associated Secretory Phenotype (SASP)	19	81	1.32	3.22	1.65e-16	9606.ENSP00000266970,9606.ENSP00000289316,9606.ENSP00000321744,9606.ENSP00000328484,9606.ENSP00000332194,9606.ENSP00000333277,9606.ENSP00000348838,9606.ENSP00000349430,9606.ENSP00000352252,9606.ENSP00000358151,9606.ENSP00000358155,9606.ENSP00000367022,9606.ENSP00000434024,9606.ENSP00000476136,9606.ENSP00000477527,9606.ENSP00000477907,9606.ENSP00000479284,9606.ENSP00000481380,9606.ENSP00000483903	CDK2,H2BC5,H2BC4,H2AC14,H2AC20,H3C13,UBE2C,H2BC12,H3C12,H2BC21,H2AC18,H2AC6,H2AX,H2BC11,H2BC17,H2BC14,H2BU1,CCNA2,H2BC15
Reactome	HSA-427389	ERCC6 (CSB) and EHMT2 (G9a) positively regulate rRNA expression	16	45	1.5	3.49	3.27e-16	9606.ENSP00000289316,9606.ENSP00000321744,9606.ENSP00000328484,9606.ENSP00000332194,9606.ENSP00000333277,9606.ENSP00000349430,9606.ENSP00000352252,9606.ENSP00000358151,9606.ENSP00000358155,9606.ENSP00000367022,9606.ENSP00000434024,9606.ENSP00000476136,9606.ENSP00000477527,9606.ENSP00000477907,9606.ENSP00000479284,9606.ENSP00000483903	H2BC5,H2BC4,H2AC14,H2AC20,H3C13,H2BC12,H3C12,H2BC21,H2AC18,H2AC6,H2AX,H2BC11,H2BC17,H2BC14,H2BU1,H2BC15
Reactome	HSA-69620	Cell Cycle Checkpoints	28	272	0.97	2.36	3.5e-16	9606.ENSP00000260947,9606.ENSP00000262105,9606.ENSP00000265148,9606.ENSP00000266970,9606.ENSP00000287598,9606.ENSP00000289316,9606.ENSP00000296509,9606.ENSP00000303706,9606.ENSP00000307288,9606.ENSP00000321744,9606.ENSP00000348838,9606.ENSP00000349430,9606.ENSP00000358151,9606.ENSP00000360623,9606.ENSP00000361540,9606.ENSP00000362146,9606.ENSP00000378699,9606.ENSP00000393139,9606.ENSP00000408295,…	BARD1,MCM4,CENPE,CDK2,BUB1B,H2BC5,MAD2L1,CDC25A,MCM7,H2BC4,UBE2C,H2BC12,H2BC21,ORC1,CDC20,CDCA8,CDK1,CDC7,RFC5,MCM10,H2AX,H2BC11,H2BC17,H2BC14,H2BU1,MCM3,CCNA2,H2BC15
Reactome	HSA-5250924	B-WICH complex positively regulates rRNA expression	17	59	1.41	3.31	5.08e-16	9606.ENSP00000289316,9606.ENSP00000321744,9606.ENSP00000328484,9606.ENSP00000332194,9606.ENSP00000333277,9606.ENSP00000349430,9606.ENSP00000352252,9606.ENSP00000358151,9606.ENSP00000358155,9606.ENSP00000367022,9606.ENSP00000434024,9606.ENSP00000476136,9606.ENSP00000477527,9606.ENSP00000477907,9606.ENSP00000478303,9606.ENSP00000479284,9606.ENSP00000483903	H2BC5,H2BC4,H2AC14,H2AC20,H3C13,H2BC12,H3C12,H2BC21,H2AC18,H2AC6,H2AX,H2BC11,H2BC17,H2BC14,POLR2E,H2BU1,H2BC15
Reactome	HSA-73772	RNA Polymerase I Promoter Escape	17	59	1.41	3.31	5.08e-16	9606.ENSP00000289316,9606.ENSP00000321744,9606.ENSP00000328484,9606.ENSP00000332194,9606.ENSP00000333277,9606.ENSP00000349430,9606.ENSP00000352252,9606.ENSP00000358151,9606.ENSP00000358155,9606.ENSP00000367022,9606.ENSP00000434024,9606.ENSP00000476136,9606.ENSP00000477527,9606.ENSP00000477907,9606.ENSP00000478303,9606.ENSP00000479284,9606.ENSP00000483903	H2BC5,H2BC4,H2AC14,H2AC20,H3C13,H2BC12,H3C12,H2BC21,H2AC18,H2AC6,H2AX,H2BC11,H2BC17,H2BC14,POLR2E,H2BU1,H2BC15
Reactome	HSA-1500620	Meiosis	19	88	1.29	3.07	5.21e-16	9606.ENSP00000240488,9606.ENSP00000261366,9606.ENSP00000266970,9606.ENSP00000289316,9606.ENSP00000321744,9606.ENSP00000328484,9606.ENSP00000332194,9606.ENSP00000333277,9606.ENSP00000349430,9606.ENSP00000352252,9606.ENSP00000358151,9606.ENSP00000358155,9606.ENSP00000367022,9606.ENSP00000434024,9606.ENSP00000476136,9606.ENSP00000477527,9606.ENSP00000477907,9606.ENSP00000479284,9606.ENSP00000483903	MND1,LMNB1,CDK2,H2BC5,H2BC4,H2AC14,H2AC20,H3C13,H2BC12,H3C12,H2BC21,H2AC18,H2AC6,H2AX,H2BC11,H2BC17,H2BC14,H2BU1,H2BC15
Reactome	HSA-201722	Formation of the beta-catenin:TCF transactivating complex	17	60	1.41	3.29	5.78e-16	9606.ENSP00000289316,9606.ENSP00000321744,9606.ENSP00000328484,9606.ENSP00000332194,9606.ENSP00000333277,9606.ENSP00000349430,9606.ENSP00000352252,9606.ENSP00000358151,9606.ENSP00000358155,9606.ENSP00000367022,9606.ENSP00000434024,9606.ENSP00000476136,9606.ENSP00000477527,9606.ENSP00000477907,9606.ENSP00000478887,9606.ENSP00000479284,9606.ENSP00000483903	H2BC5,H2BC4,H2AC14,H2AC20,H3C13,H2BC12,H3C12,H2BC21,H2AC18,H2AC6,H2AX,H2BC11,H2BC17,H2BC14,MYC,H2BU1,H2BC15
Reactome	HSA-9610379	HCMV Late Events	18	81	1.3	3	2.3e-15	9606.ENSP00000289316,9606.ENSP00000321744,9606.ENSP00000328484,9606.ENSP00000332194,9606.ENSP00000332790,9606.ENSP00000333277,9606.ENSP00000349430,9606.ENSP00000351589,9606.ENSP00000352252,9606.ENSP00000358151,9606.ENSP00000358155,9606.ENSP00000367022,9606.ENSP00000445831,9606.ENSP00000476136,9606.ENSP00000477527,9606.ENSP00000477907,9606.ENSP00000479284,9606.ENSP00000483903	H2BC5,H2BC4,H2AC14,H2AC20,H2AC21,H3C13,H2BC12,H2AC13,H3C12,H2BC21,H2AC18,H2AC6,H2BC18,H2BC11,H2BC17,H2BC14,H2BU1,H2BC15
Reactome	HSA-606279	Deposition of new CENPA-containing nucleosomes at the centromere	16	54	1.43	3.2	2.75e-15	9606.ENSP00000289316,9606.ENSP00000296930,9606.ENSP00000321744,9606.ENSP00000328484,9606.ENSP00000332194,9606.ENSP00000349430,9606.ENSP00000358151,9606.ENSP00000358155,9606.ENSP00000367022,9606.ENSP00000414109,9606.ENSP00000434024,9606.ENSP00000476136,9606.ENSP00000477527,9606.ENSP00000477907,9606.ENSP00000479284,9606.ENSP00000483903	H2BC5,NPM1,H2BC4,H2AC14,H2AC20,H2BC12,H2BC21,H2AC18,H2AC6,HJURP,H2AX,H2BC11,H2BC17,H2BC14,H2BU1,H2BC15
Reactome	HSA-171306	Packaging Of Telomere Ends	14	33	1.58	3.39	4.14e-15	9606.ENSP00000289316,9606.ENSP00000321744,9606.ENSP00000328484,9606.ENSP00000332194,9606.ENSP00000349430,9606.ENSP00000358151,9606.ENSP00000358155,9606.ENSP00000367022,9606.ENSP00000434024,9606.ENSP00000476136,9606.ENSP00000477527,9606.ENSP00000477907,9606.ENSP00000479284,9606.ENSP00000483903	H2BC5,H2BC4,H2AC14,H2AC20,H2BC12,H2BC21,H2AC18,H2AC6,H2AX,H2BC11,H2BC17,H2BC14,H2BU1,H2BC15
Reactome	HSA-427413	NoRC negatively regulates rRNA expression	17	74	1.32	2.93	9.81e-15	9606.ENSP00000289316,9606.ENSP00000321744,9606.ENSP00000328484,9606.ENSP00000332194,9606.ENSP00000333277,9606.ENSP00000349430,9606.ENSP00000352252,9606.ENSP00000358151,9606.ENSP00000358155,9606.ENSP00000367022,9606.ENSP00000434024,9606.ENSP00000476136,9606.ENSP00000477527,9606.ENSP00000477907,9606.ENSP00000478303,9606.ENSP00000479284,9606.ENSP00000483903	H2BC5,H2BC4,H2AC14,H2AC20,H3C13,H2BC12,H3C12,H2BC21,H2AC18,H2AC6,H2AX,H2BC11,H2BC17,H2BC14,POLR2E,H2BU1,H2BC15
Reactome	HSA-5617472	Activation of anterior HOX genes in hindbrain development during early embryogenesis	18	91	1.25	2.8	1.16e-14	9606.ENSP00000289316,9606.ENSP00000320147,9606.ENSP00000321744,9606.ENSP00000328484,9606.ENSP00000332194,9606.ENSP00000333277,9606.ENSP00000349430,9606.ENSP00000352252,9606.ENSP00000358151,9606.ENSP00000358155,9606.ENSP00000367022,9606.ENSP00000434024,9606.ENSP00000476136,9606.ENSP00000477527,9606.ENSP00000477907,9606.ENSP00000478303,9606.ENSP00000479284,9606.ENSP00000483903	H2BC5,EZH2,H2BC4,H2AC14,H2AC20,H3C13,H2BC12,H3C12,H2BC21,H2AC18,H2AC6,H2AX,H2BC11,H2BC17,H2BC14,POLR2E,H2BU1,H2BC15
Reactome	HSA-9670095	Inhibition of DNA recombination at telomere	15	48	1.45	3.13	1.16e-14	9606.ENSP00000289316,9606.ENSP00000321744,9606.ENSP00000328484,9606.ENSP00000332194,9606.ENSP00000349430,9606.ENSP00000358151,9606.ENSP00000358155,9606.ENSP00000367022,9606.ENSP00000434024,9606.ENSP00000476136,9606.ENSP00000477527,9606.ENSP00000477907,9606.ENSP00000478303,9606.ENSP00000479284,9606.ENSP00000483903	H2BC5,H2BC4,H2AC14,H2AC20,H2BC12,H2BC21,H2AC18,H2AC6,H2AX,H2BC11,H2BC17,H2BC14,POLR2E,H2BU1,H2BC15
Reactome	HSA-110330	Recognition and association of DNA glycosylase with site containing an affected purine	14	37	1.53	3.24	1.26e-14	9606.ENSP00000289316,9606.ENSP00000321744,9606.ENSP00000328484,9606.ENSP00000332194,9606.ENSP00000349430,9606.ENSP00000358151,9606.ENSP00000358155,9606.ENSP00000367022,9606.ENSP00000434024,9606.ENSP00000476136,9606.ENSP00000477527,9606.ENSP00000477907,9606.ENSP00000479284,9606.ENSP00000483903	H2BC5,H2BC4,H2AC14,H2AC20,H2BC12,H2BC21,H2AC18,H2AC6,H2AX,H2BC11,H2BC17,H2BC14,H2BU1,H2BC15
Reactome	HSA-110331	Cleavage of the damaged purine	14	37	1.53	3.24	1.26e-14	9606.ENSP00000289316,9606.ENSP00000321744,9606.ENSP00000328484,9606.ENSP00000332194,9606.ENSP00000349430,9606.ENSP00000358151,9606.ENSP00000358155,9606.ENSP00000367022,9606.ENSP00000434024,9606.ENSP00000476136,9606.ENSP00000477527,9606.ENSP00000477907,9606.ENSP00000479284,9606.ENSP00000483903	H2BC5,H2BC4,H2AC14,H2AC20,H2BC12,H2BC21,H2AC18,H2AC6,H2AX,H2BC11,H2BC17,H2BC14,H2BU1,H2BC15
Reactome	HSA-5578749	Transcriptional regulation by small RNAs	17	76	1.3	2.89	1.26e-14	9606.ENSP00000289316,9606.ENSP00000321744,9606.ENSP00000328484,9606.ENSP00000332194,9606.ENSP00000333277,9606.ENSP00000349430,9606.ENSP00000352252,9606.ENSP00000358151,9606.ENSP00000358155,9606.ENSP00000367022,9606.ENSP00000434024,9606.ENSP00000476136,9606.ENSP00000477527,9606.ENSP00000477907,9606.ENSP00000478303,9606.ENSP00000479284,9606.ENSP00000483903	H2BC5,H2BC4,H2AC14,H2AC20,H3C13,H2BC12,H3C12,H2BC21,H2AC18,H2AC6,H2AX,H2BC11,H2BC17,H2BC14,POLR2E,H2BU1,H2BC15
Reactome	HSA-1912408	Pre-NOTCH Transcription and Translation	16	62	1.37	3	1.28e-14	9606.ENSP00000289316,9606.ENSP00000321744,9606.ENSP00000328484,9606.ENSP00000332194,9606.ENSP00000333277,9606.ENSP00000349430,9606.ENSP00000352252,9606.ENSP00000358151,9606.ENSP00000358155,9606.ENSP00000367022,9606.ENSP00000434024,9606.ENSP00000476136,9606.ENSP00000477527,9606.ENSP00000477907,9606.ENSP00000479284,9606.ENSP00000483903	H2BC5,H2BC4,H2AC14,H2AC20,H3C13,H2BC12,H3C12,H2BC21,H2AC18,H2AC6,H2AX,H2BC11,H2BC17,H2BC14,H2BU1,H2BC15
Reactome	HSA-69481	G2/M Checkpoints	21	149	1.1	2.51	1.28e-14	9606.ENSP00000260947,9606.ENSP00000262105,9606.ENSP00000266970,9606.ENSP00000289316,9606.ENSP00000303706,9606.ENSP00000307288,9606.ENSP00000321744,9606.ENSP00000349430,9606.ENSP00000358151,9606.ENSP00000360623,9606.ENSP00000378699,9606.ENSP00000393139,9606.ENSP00000408295,9606.ENSP00000418268,9606.ENSP00000434024,9606.ENSP00000476136,9606.ENSP00000477527,9606.ENSP00000477907,9606.ENSP00000479284,…	BARD1,MCM4,CDK2,H2BC5,CDC25A,MCM7,H2BC4,H2BC12,H2BC21,ORC1,CDK1,CDC7,RFC5,MCM10,H2AX,H2BC11,H2BC17,H2BC14,H2BU1,MCM3,H2BC15
Reactome	HSA-8936459	RUNX1 regulates genes involved in megakaryocyte differentiation and platelet function	16	66	1.34	2.9	2.59e-14	9606.ENSP00000289316,9606.ENSP00000321744,9606.ENSP00000328484,9606.ENSP00000332194,9606.ENSP00000333277,9606.ENSP00000349430,9606.ENSP00000352252,9606.ENSP00000358151,9606.ENSP00000358155,9606.ENSP00000367022,9606.ENSP00000434024,9606.ENSP00000476136,9606.ENSP00000477527,9606.ENSP00000477907,9606.ENSP00000479284,9606.ENSP00000483903	H2BC5,H2BC4,H2AC14,H2AC20,H3C13,H2BC12,H3C12,H2BC21,H2AC18,H2AC6,H2AX,H2BC11,H2BC17,H2BC14,H2BU1,H2BC15
Reactome	HSA-110328	Recognition and association of DNA glycosylase with site containing an affected pyrimidine	14	42	1.48	3.06	4.21e-14	9606.ENSP00000289316,9606.ENSP00000321744,9606.ENSP00000328484,9606.ENSP00000332194,9606.ENSP00000349430,9606.ENSP00000358151,9606.ENSP00000358155,9606.ENSP00000367022,9606.ENSP00000434024,9606.ENSP00000476136,9606.ENSP00000477527,9606.ENSP00000477907,9606.ENSP00000479284,9606.ENSP00000483903	H2BC5,H2BC4,H2AC14,H2AC20,H2BC12,H2BC21,H2AC18,H2AC6,H2AX,H2BC11,H2BC17,H2BC14,H2BU1,H2BC15
Reactome	HSA-110329	Cleavage of the damaged pyrimidine	14	42	1.48	3.06	4.21e-14	9606.ENSP00000289316,9606.ENSP00000321744,9606.ENSP00000328484,9606.ENSP00000332194,9606.ENSP00000349430,9606.ENSP00000358151,9606.ENSP00000358155,9606.ENSP00000367022,9606.ENSP00000434024,9606.ENSP00000476136,9606.ENSP00000477527,9606.ENSP00000477907,9606.ENSP00000479284,9606.ENSP00000483903	H2BC5,H2BC4,H2AC14,H2AC20,H2BC12,H2BC21,H2AC18,H2AC6,H2AX,H2BC11,H2BC17,H2BC14,H2BU1,H2BC15
Reactome	HSA-73884	Base Excision Repair	16	72	1.3	2.77	7.71e-14	9606.ENSP00000289316,9606.ENSP00000321744,9606.ENSP00000328484,9606.ENSP00000332194,9606.ENSP00000349430,9606.ENSP00000358151,9606.ENSP00000358155,9606.ENSP00000367022,9606.ENSP00000368458,9606.ENSP00000408295,9606.ENSP00000434024,9606.ENSP00000476136,9606.ENSP00000477527,9606.ENSP00000477907,9606.ENSP00000479284,9606.ENSP00000483903	H2BC5,H2BC4,H2AC14,H2AC20,H2BC12,H2BC21,H2AC18,H2AC6,PCNA,RFC5,H2AX,H2BC11,H2BC17,H2BC14,H2BU1,H2BC15
Reactome	HSA-3214847	HATs acetylate histones	18	107	1.18	2.55	9.29e-14	9606.ENSP00000289316,9606.ENSP00000321744,9606.ENSP00000328484,9606.ENSP00000332194,9606.ENSP00000332790,9606.ENSP00000333277,9606.ENSP00000349430,9606.ENSP00000351589,9606.ENSP00000352252,9606.ENSP00000358151,9606.ENSP00000358155,9606.ENSP00000367022,9606.ENSP00000445831,9606.ENSP00000476136,9606.ENSP00000477527,9606.ENSP00000477907,9606.ENSP00000479284,9606.ENSP00000483903	H2BC5,H2BC4,H2AC14,H2AC20,H2AC21,H3C13,H2BC12,H2AC13,H3C12,H2BC21,H2AC18,H2AC6,H2BC18,H2BC11,H2BC17,H2BC14,H2BU1,H2BC15
Reactome	HSA-1221632	Meiotic synapsis	15	60	1.35	2.81	1.28e-13	9606.ENSP00000261366,9606.ENSP00000289316,9606.ENSP00000321744,9606.ENSP00000328484,9606.ENSP00000332194,9606.ENSP00000349430,9606.ENSP00000358151,9606.ENSP00000358155,9606.ENSP00000367022,9606.ENSP00000434024,9606.ENSP00000476136,9606.ENSP00000477527,9606.ENSP00000477907,9606.ENSP00000479284,9606.ENSP00000483903	LMNB1,H2BC5,H2BC4,H2AC14,H2AC20,H2BC12,H2BC21,H2AC18,H2AC6,H2AX,H2BC11,H2BC17,H2BC14,H2BU1,H2BC15
Reactome	HSA-2559580	Oxidative Stress Induced Senescence	17	92	1.22	2.6	1.39e-13	9606.ENSP00000289316,9606.ENSP00000320147,9606.ENSP00000321744,9606.ENSP00000328484,9606.ENSP00000332194,9606.ENSP00000333277,9606.ENSP00000349430,9606.ENSP00000352252,9606.ENSP00000358151,9606.ENSP00000358155,9606.ENSP00000367022,9606.ENSP00000434024,9606.ENSP00000476136,9606.ENSP00000477527,9606.ENSP00000477907,9606.ENSP00000479284,9606.ENSP00000483903	H2BC5,EZH2,H2BC4,H2AC14,H2AC20,H3C13,H2BC12,H3C12,H2BC21,H2AC18,H2AC6,H2AX,H2BC11,H2BC17,H2BC14,H2BU1,H2BC15
Reactome	HSA-68875	Mitotic Prophase	18	111	1.16	2.49	1.56e-13	9606.ENSP00000261366,9606.ENSP00000289316,9606.ENSP00000321744,9606.ENSP00000328484,9606.ENSP00000332194,9606.ENSP00000333277,9606.ENSP00000349430,9606.ENSP00000352252,9606.ENSP00000358151,9606.ENSP00000358155,9606.ENSP00000367022,9606.ENSP00000378699,9606.ENSP00000434024,9606.ENSP00000476136,9606.ENSP00000477527,9606.ENSP00000477907,9606.ENSP00000479284,9606.ENSP00000483903	LMNB1,H2BC5,H2BC4,H2AC14,H2AC20,H3C13,H2BC12,H3C12,H2BC21,H2AC18,H2AC6,CDK1,H2AX,H2BC11,H2BC17,H2BC14,H2BU1,H2BC15
Reactome	HSA-977225	Amyloid fiber formation	16	79	1.26	2.62	2.48e-13	9606.ENSP00000289316,9606.ENSP00000321744,9606.ENSP00000328484,9606.ENSP00000332194,9606.ENSP00000333277,9606.ENSP00000349430,9606.ENSP00000352252,9606.ENSP00000358151,9606.ENSP00000358155,9606.ENSP00000367022,9606.ENSP00000434024,9606.ENSP00000476136,9606.ENSP00000477527,9606.ENSP00000477907,9606.ENSP00000479284,9606.ENSP00000483903	H2BC5,H2BC4,H2AC14,H2AC20,H3C13,H2BC12,H3C12,H2BC21,H2AC18,H2AC6,H2AX,H2BC11,H2BC17,H2BC14,H2BU1,H2BC15
Reactome	HSA-212165	Epigenetic regulation of gene expression	18	116	1.14	2.42	2.95e-13	9606.ENSP00000289316,9606.ENSP00000320147,9606.ENSP00000321744,9606.ENSP00000328484,9606.ENSP00000332194,9606.ENSP00000333277,9606.ENSP00000349430,9606.ENSP00000352252,9606.ENSP00000358151,9606.ENSP00000358155,9606.ENSP00000367022,9606.ENSP00000434024,9606.ENSP00000476136,9606.ENSP00000477527,9606.ENSP00000477907,9606.ENSP00000478303,9606.ENSP00000479284,9606.ENSP00000483903	H2BC5,EZH2,H2BC4,H2AC14,H2AC20,H3C13,H2BC12,H3C12,H2BC21,H2AC18,H2AC6,H2AX,H2BC11,H2BC17,H2BC14,POLR2E,H2BU1,H2BC15
Reactome	HSA-8939236	RUNX1 regulates transcription of genes involved in differentiation of HSCs	17	98	1.19	2.5	3.23e-13	9606.ENSP00000262965,9606.ENSP00000289316,9606.ENSP00000321744,9606.ENSP00000328484,9606.ENSP00000332194,9606.ENSP00000333277,9606.ENSP00000349430,9606.ENSP00000352252,9606.ENSP00000358151,9606.ENSP00000358155,9606.ENSP00000367022,9606.ENSP00000434024,9606.ENSP00000476136,9606.ENSP00000477527,9606.ENSP00000477907,9606.ENSP00000479284,9606.ENSP00000483903	TCF3,H2BC5,H2BC4,H2AC14,H2AC20,H3C13,H2BC12,H3C12,H2BC21,H2AC18,H2AC6,H2AX,H2BC11,H2BC17,H2BC14,H2BU1,H2BC15
Reactome	HSA-68886	M Phase	28	382	0.82	1.79	4.25e-13	9606.ENSP00000261366,9606.ENSP00000265148,9606.ENSP00000287598,9606.ENSP00000289316,9606.ENSP00000296509,9606.ENSP00000321744,9606.ENSP00000328484,9606.ENSP00000332194,9606.ENSP00000333277,9606.ENSP00000336799,9606.ENSP00000348838,9606.ENSP00000349430,9606.ENSP00000352252,9606.ENSP00000358151,9606.ENSP00000358155,9606.ENSP00000361540,9606.ENSP00000362146,9606.ENSP00000367022,9606.ENSP00000378356,…	LMNB1,CENPE,BUB1B,H2BC5,MAD2L1,H2BC4,H2AC14,H2AC20,H3C13,TUBA1B,UBE2C,H2BC12,H3C12,H2BC21,H2AC18,CDC20,CDCA8,H2AC6,KIF20A,CDK1,H2AX,TUBA1C,H2BC11,H2BC17,H2BC14,H2BU1,H2BC15,RCC1
Reactome	HSA-9018519	Estrogen-dependent gene expression	18	119	1.13	2.38	4.25e-13	9606.ENSP00000289316,9606.ENSP00000321744,9606.ENSP00000328484,9606.ENSP00000332194,9606.ENSP00000333277,9606.ENSP00000349430,9606.ENSP00000352252,9606.ENSP00000358151,9606.ENSP00000358155,9606.ENSP00000367022,9606.ENSP00000434024,9606.ENSP00000476136,9606.ENSP00000477527,9606.ENSP00000477907,9606.ENSP00000478303,9606.ENSP00000478887,9606.ENSP00000479284,9606.ENSP00000483903	H2BC5,H2BC4,H2AC14,H2AC20,H3C13,H2BC12,H3C12,H2BC21,H2AC18,H2AC6,H2AX,H2BC11,H2BC17,H2BC14,POLR2E,MYC,H2BU1,H2BC15
Reactome	HSA-73894	DNA Repair	25	310	0.86	1.82	1.61e-12	9606.ENSP00000251303,9606.ENSP00000260947,9606.ENSP00000266970,9606.ENSP00000289316,9606.ENSP00000300035,9606.ENSP00000321744,9606.ENSP00000328484,9606.ENSP00000332194,9606.ENSP00000349430,9606.ENSP00000350708,9606.ENSP00000355958,9606.ENSP00000358151,9606.ENSP00000358155,9606.ENSP00000367022,9606.ENSP00000368458,9606.ENSP00000408295,9606.ENSP00000434024,9606.ENSP00000476136,9606.ENSP00000477527,…	SLX1A,BARD1,CDK2,H2BC5,PCLAF,H2BC4,H2AC14,H2AC20,H2BC12,RAD23B,DTL,H2BC21,H2AC18,H2AC6,PCNA,RFC5,H2AX,H2BC11,H2BC17,H2BC14,POLR2E,H2BU1,CCNA2,H2BC15,UBE2T
Reactome	HSA-195258	RHO GTPase Effectors	24	292	0.87	1.81	3.57e-12	9606.ENSP00000265148,9606.ENSP00000287598,9606.ENSP00000289316,9606.ENSP00000296509,9606.ENSP00000321744,9606.ENSP00000328484,9606.ENSP00000332194,9606.ENSP00000333277,9606.ENSP00000336799,9606.ENSP00000349430,9606.ENSP00000352252,9606.ENSP00000358151,9606.ENSP00000358155,9606.ENSP00000361540,9606.ENSP00000362146,9606.ENSP00000367022,9606.ENSP00000377793,9606.ENSP00000434024,9606.ENSP00000443475,…	CENPE,BUB1B,H2BC5,MAD2L1,H2BC4,H2AC14,H2AC20,H3C13,TUBA1B,H2BC12,H3C12,H2BC21,H2AC18,CDC20,CDCA8,H2AC6,PRC1,H2AX,TUBA1C,H2BC11,H2BC17,H2BC14,H2BU1,H2BC15
Reactome	HSA-5688426	Deubiquitination	23	280	0.87	1.76	1.19e-11	9606.ENSP00000260947,9606.ENSP00000289316,9606.ENSP00000303706,9606.ENSP00000321744,9606.ENSP00000328484,9606.ENSP00000332194,9606.ENSP00000332790,9606.ENSP00000349430,9606.ENSP00000350708,9606.ENSP00000351589,9606.ENSP00000358151,9606.ENSP00000358155,9606.ENSP00000361540,9606.ENSP00000367022,9606.ENSP00000378699,9606.ENSP00000445831,9606.ENSP00000476136,9606.ENSP00000477527,9606.ENSP00000477907,…	BARD1,H2BC5,CDC25A,H2BC4,H2AC14,H2AC20,H2AC21,H2BC12,RAD23B,H2AC13,H2BC21,H2AC18,CDC20,H2AC6,CDK1,H2BC18,H2BC11,H2BC17,H2BC14,MYC,H2BU1,CCNA2,H2BC15
Reactome	HSA-5689880	Ub-specific processing proteases	20	203	0.95	1.87	1.99e-11	9606.ENSP00000289316,9606.ENSP00000303706,9606.ENSP00000321744,9606.ENSP00000328484,9606.ENSP00000332194,9606.ENSP00000332790,9606.ENSP00000349430,9606.ENSP00000351589,9606.ENSP00000358151,9606.ENSP00000358155,9606.ENSP00000361540,9606.ENSP00000367022,9606.ENSP00000445831,9606.ENSP00000476136,9606.ENSP00000477527,9606.ENSP00000477907,9606.ENSP00000478887,9606.ENSP00000479284,9606.ENSP00000481380,…	H2BC5,CDC25A,H2BC4,H2AC14,H2AC20,H2AC21,H2BC12,H2AC13,H2BC21,H2AC18,CDC20,H2AC6,H2BC18,H2BC11,H2BC17,H2BC14,MYC,H2BU1,CCNA2,H2BC15
Reactome	HSA-5693567	HDR through Homologous Recombination (HRR) or Single Strand Annealing (SSA)	16	113	1.11	2.09	2.97e-11	9606.ENSP00000251303,9606.ENSP00000260947,9606.ENSP00000266970,9606.ENSP00000289316,9606.ENSP00000321744,9606.ENSP00000349430,9606.ENSP00000358151,9606.ENSP00000368458,9606.ENSP00000408295,9606.ENSP00000434024,9606.ENSP00000476136,9606.ENSP00000477527,9606.ENSP00000477907,9606.ENSP00000479284,9606.ENSP00000481380,9606.ENSP00000483903	SLX1A,BARD1,CDK2,H2BC5,H2BC4,H2BC12,H2BC21,PCNA,RFC5,H2AX,H2BC11,H2BC17,H2BC14,H2BU1,CCNA2,H2BC15
Reactome	HSA-5693607	Processing of DNA double-strand break ends	14	80	1.2	2.16	6.16e-11	9606.ENSP00000260947,9606.ENSP00000266970,9606.ENSP00000289316,9606.ENSP00000321744,9606.ENSP00000349430,9606.ENSP00000358151,9606.ENSP00000408295,9606.ENSP00000434024,9606.ENSP00000476136,9606.ENSP00000477527,9606.ENSP00000477907,9606.ENSP00000479284,9606.ENSP00000481380,9606.ENSP00000483903	BARD1,CDK2,H2BC5,H2BC4,H2BC12,H2BC21,RFC5,H2AX,H2BC11,H2BC17,H2BC14,H2BU1,CCNA2,H2BC15
Reactome	HSA-69206	G1/S Transition	16	130	1.04	1.89	1.97e-10	9606.ENSP00000262105,9606.ENSP00000266970,9606.ENSP00000303706,9606.ENSP00000307288,9606.ENSP00000350491,9606.ENSP00000353770,9606.ENSP00000360623,9606.ENSP00000368458,9606.ENSP00000368686,9606.ENSP00000378699,9606.ENSP00000393139,9606.ENSP00000418268,9606.ENSP00000468425,9606.ENSP00000478887,9606.ENSP00000480987,9606.ENSP00000481380	MCM4,CDK2,CDC25A,MCM7,PRIM1,RRM2,ORC1,PCNA,E2F4,CDK1,CDC7,MCM10,TK1,MYC,MCM3,CCNA2
Reactome	HSA-3247509	Chromatin modifying enzymes	20	238	0.88	1.64	2.78e-10	9606.ENSP00000289316,9606.ENSP00000320147,9606.ENSP00000321744,9606.ENSP00000328484,9606.ENSP00000332194,9606.ENSP00000332790,9606.ENSP00000333277,9606.ENSP00000349430,9606.ENSP00000351589,9606.ENSP00000352252,9606.ENSP00000358151,9606.ENSP00000358155,9606.ENSP00000367022,9606.ENSP00000434024,9606.ENSP00000445831,9606.ENSP00000476136,9606.ENSP00000477527,9606.ENSP00000477907,9606.ENSP00000479284,…	H2BC5,EZH2,H2BC4,H2AC14,H2AC20,H2AC21,H3C13,H2BC12,H2AC13,H3C12,H2BC21,H2AC18,H2AC6,H2AX,H2BC18,H2BC11,H2BC17,H2BC14,H2BU1,H2BC15
Reactome	HSA-69473	G2/M DNA damage checkpoint	13	77	1.18	1.99	5.41e-10	9606.ENSP00000260947,9606.ENSP00000289316,9606.ENSP00000321744,9606.ENSP00000349430,9606.ENSP00000358151,9606.ENSP00000378699,9606.ENSP00000408295,9606.ENSP00000434024,9606.ENSP00000476136,9606.ENSP00000477527,9606.ENSP00000477907,9606.ENSP00000479284,9606.ENSP00000483903	BARD1,H2BC5,H2BC4,H2BC12,H2BC21,CDK1,RFC5,H2AX,H2BC11,H2BC17,H2BC14,H2BU1,H2BC15
Reactome	HSA-5693571	Nonhomologous End-Joining (NHEJ)	11	51	1.29	2	1.91e-09	9606.ENSP00000260947,9606.ENSP00000289316,9606.ENSP00000321744,9606.ENSP00000349430,9606.ENSP00000358151,9606.ENSP00000434024,9606.ENSP00000476136,9606.ENSP00000477527,9606.ENSP00000477907,9606.ENSP00000479284,9606.ENSP00000483903	BARD1,H2BC5,H2BC4,H2BC12,H2BC21,H2AX,H2BC11,H2BC17,H2BC14,H2BU1,H2BC15
Reactome	HSA-194315	Signaling by Rho GTPases	30	672	0.6	1.14	5.54e-09	9606.ENSP00000261366,9606.ENSP00000265036,9606.ENSP00000265148,9606.ENSP00000265748,9606.ENSP00000287598,9606.ENSP00000289316,9606.ENSP00000296509,9606.ENSP00000321744,9606.ENSP00000328484,9606.ENSP00000332194,9606.ENSP00000333277,9606.ENSP00000336799,9606.ENSP00000349430,9606.ENSP00000352252,9606.ENSP00000358151,9606.ENSP00000358155,9606.ENSP00000359645,9606.ENSP00000361540,9606.ENSP00000362146,…	LMNB1,DEPDC1B,CENPE,ANLN,BUB1B,H2BC5,MAD2L1,H2BC4,H2AC14,H2AC20,H3C13,TUBA1B,H2BC12,H3C12,H2BC21,H2AC18,RBMX,CDC20,CDCA8,H2AC6,PRC1,RACGAP1,H2AX,TUBA1C,H2BC11,H2BC17,H2BC14,H2BU1,H2BC15,TPM4
Reactome	HSA-5693565	Recruitment and ATM-mediated phosphorylation of repair and signaling proteins at DNA double strand breaks	11	60	1.22	1.82	8.62e-09	9606.ENSP00000260947,9606.ENSP00000289316,9606.ENSP00000321744,9606.ENSP00000349430,9606.ENSP00000358151,9606.ENSP00000434024,9606.ENSP00000476136,9606.ENSP00000477527,9606.ENSP00000477907,9606.ENSP00000479284,9606.ENSP00000483903	BARD1,H2BC5,H2BC4,H2BC12,H2BC21,H2AX,H2BC11,H2BC17,H2BC14,H2BU1,H2BC15
Reactome	HSA-157118	Signaling by NOTCH	17	204	0.87	1.46	1.04e-08	9606.ENSP00000289316,9606.ENSP00000321744,9606.ENSP00000328484,9606.ENSP00000332194,9606.ENSP00000333277,9606.ENSP00000349430,9606.ENSP00000352252,9606.ENSP00000358151,9606.ENSP00000358155,9606.ENSP00000367022,9606.ENSP00000434024,9606.ENSP00000476136,9606.ENSP00000477527,9606.ENSP00000477907,9606.ENSP00000478887,9606.ENSP00000479284,9606.ENSP00000483903	H2BC5,H2BC4,H2AC14,H2AC20,H3C13,H2BC12,H3C12,H2BC21,H2AC18,H2AC6,H2AX,H2BC11,H2BC17,H2BC14,MYC,H2BU1,H2BC15
Reactome	HSA-176187	Activation of ATR in response to replication stress	9	37	1.34	1.78	3.91e-08	9606.ENSP00000262105,9606.ENSP00000266970,9606.ENSP00000303706,9606.ENSP00000307288,9606.ENSP00000360623,9606.ENSP00000393139,9606.ENSP00000408295,9606.ENSP00000418268,9606.ENSP00000480987	MCM4,CDK2,CDC25A,MCM7,ORC1,CDC7,RFC5,MCM10,MCM3
Reactome	HSA-2262752	Cellular responses to stress	29	747	0.54	0.95	2.16e-07	9606.ENSP00000261366,9606.ENSP00000266970,9606.ENSP00000289316,9606.ENSP00000307705,9606.ENSP00000307786,9606.ENSP00000320147,9606.ENSP00000321744,9606.ENSP00000328484,9606.ENSP00000332194,9606.ENSP00000333277,9606.ENSP00000336799,9606.ENSP00000339566,9606.ENSP00000348838,9606.ENSP00000349430,9606.ENSP00000352252,9606.ENSP00000358151,9606.ENSP00000358155,9606.ENSP00000361433,9606.ENSP00000367022,…	LMNB1,CDK2,H2BC5,H1-4,CYCS,EZH2,H2BC4,H2AC14,H2AC20,H3C13,TUBA1B,H1-2,UBE2C,H2BC12,H3C12,H2BC21,H2AC18,EXOSC2,H2AC6,HMGA1,H2AX,TUBA1C,H2BC11,H2BC17,H2BC14,MYC,H2BU1,CCNA2,H2BC15
Reactome	HSA-69242	S Phase	14	162	0.89	1.3	2.35e-07	9606.ENSP00000262105,9606.ENSP00000266970,9606.ENSP00000276533,9606.ENSP00000303706,9606.ENSP00000307288,9606.ENSP00000348838,9606.ENSP00000350491,9606.ENSP00000360623,9606.ENSP00000368458,9606.ENSP00000368686,9606.ENSP00000408295,9606.ENSP00000478887,9606.ENSP00000480987,9606.ENSP00000481380	MCM4,CDK2,GINS4,CDC25A,MCM7,UBE2C,PRIM1,ORC1,PCNA,E2F4,RFC5,MYC,MCM3,CCNA2
Reactome	HSA-3214858	RMTs methylate histone arginines	9	48	1.23	1.54	2.75e-07	9606.ENSP00000328484,9606.ENSP00000332194,9606.ENSP00000332790,9606.ENSP00000333277,9606.ENSP00000351589,9606.ENSP00000352252,9606.ENSP00000358155,9606.ENSP00000367022,9606.ENSP00000434024	H2AC14,H2AC20,H2AC21,H3C13,H2AC13,H3C12,H2AC18,H2AC6,H2AX
Reactome	HSA-68962	Activation of the pre-replicative complex	8	33	1.34	1.59	3.13e-07	9606.ENSP00000262105,9606.ENSP00000266970,9606.ENSP00000307288,9606.ENSP00000350491,9606.ENSP00000360623,9606.ENSP00000393139,9606.ENSP00000418268,9606.ENSP00000480987	MCM4,CDK2,MCM7,PRIM1,ORC1,CDC7,MCM10,MCM3
Reactome	HSA-8852135	Protein ubiquitination	10	73	1.09	1.39	5.98e-07	9606.ENSP00000289316,9606.ENSP00000321744,9606.ENSP00000348838,9606.ENSP00000349430,9606.ENSP00000368458,9606.ENSP00000476136,9606.ENSP00000477527,9606.ENSP00000477907,9606.ENSP00000483903,9606.ENSP00000494957	H2BC5,H2BC4,UBE2C,H2BC12,PCNA,H2BC11,H2BC17,H2BC14,H2BC15,UBE2T
Reactome	HSA-1538133	G0 and Early G1	7	27	1.37	1.44	1.72e-06	9606.ENSP00000266970,9606.ENSP00000303706,9606.ENSP00000368458,9606.ENSP00000368686,9606.ENSP00000378699,9606.ENSP00000478887,9606.ENSP00000481380	CDK2,CDC25A,PCNA,E2F4,CDK1,MYC,CCNA2
Reactome	HSA-5689901	Metalloprotease DUBs	7	30	1.32	1.36	3.13e-06	9606.ENSP00000260947,9606.ENSP00000328484,9606.ENSP00000332194,9606.ENSP00000332790,9606.ENSP00000351589,9606.ENSP00000358155,9606.ENSP00000367022	BARD1,H2AC14,H2AC20,H2AC21,H2AC13,H2AC18,H2AC6
Reactome	HSA-1643685	Disease	44	1702	0.37	0.7	3.32e-06	9606.ENSP00000260947,9606.ENSP00000261366,9606.ENSP00000266970,9606.ENSP00000277010,9606.ENSP00000289316,9606.ENSP00000296930,9606.ENSP00000303706,9606.ENSP00000304895,9606.ENSP00000306614,9606.ENSP00000318318,9606.ENSP00000320147,9606.ENSP00000321744,9606.ENSP00000328484,9606.ENSP00000332194,9606.ENSP00000332790,9606.ENSP00000333277,9606.ENSP00000336799,9606.ENSP00000341826,9606.ENSP00000348838,…	BARD1,LMNB1,CDK2,SIGMAR1,H2BC5,NPM1,CDC25A,IRS1,PPIH,MPI,EZH2,H2BC4,H2AC14,H2AC20,H2AC21,H3C13,TUBA1B,HNRNPA1,UBE2C,H2BC12,PRIM1,H2AC13,H3C12,CUX1,H2BC21,H2AC18,H2AC6,HMGA1,PAPSS2,RFC5,H2AX,SLC16A1,TUBA1C,H2BC18,H2BC11,H2BC17,H2BC14,POLR2E,MYC,H2BU1,PHB,H2BC15,TPM4,RCC1
Reactome	HSA-69190	DNA strand elongation	7	32	1.29	1.32	4.51e-06	9606.ENSP00000262105,9606.ENSP00000276533,9606.ENSP00000307288,9606.ENSP00000350491,9606.ENSP00000368458,9606.ENSP00000408295,9606.ENSP00000480987	MCM4,GINS4,MCM7,PRIM1,PCNA,RFC5,MCM3
Reactome	HSA-69239	Synthesis of DNA	11	120	0.92	1.13	4.9e-06	9606.ENSP00000262105,9606.ENSP00000266970,9606.ENSP00000276533,9606.ENSP00000307288,9606.ENSP00000348838,9606.ENSP00000350491,9606.ENSP00000360623,9606.ENSP00000368458,9606.ENSP00000408295,9606.ENSP00000480987,9606.ENSP00000481380	MCM4,CDK2,GINS4,MCM7,UBE2C,PRIM1,ORC1,PCNA,RFC5,MCM3,CCNA2
Reactome	HSA-8866654	E3 ubiquitin ligases ubiquitinate target proteins	8	53	1.13	1.21	7.36e-06	9606.ENSP00000289316,9606.ENSP00000321744,9606.ENSP00000349430,9606.ENSP00000368458,9606.ENSP00000476136,9606.ENSP00000477527,9606.ENSP00000477907,9606.ENSP00000483903	H2BC5,H2BC4,H2BC12,PCNA,H2BC11,H2BC17,H2BC14,H2BC15
Reactome	HSA-597592	Post-translational protein modification	38	1405	0.39	0.69	9.03e-06	9606.ENSP00000054950,9606.ENSP00000216129,9606.ENSP00000260947,9606.ENSP00000264279,9606.ENSP00000280258,9606.ENSP00000289316,9606.ENSP00000296930,9606.ENSP00000298288,9606.ENSP00000300935,9606.ENSP00000303706,9606.ENSP00000318318,9606.ENSP00000321744,9606.ENSP00000328484,9606.ENSP00000332194,9606.ENSP00000332790,9606.ENSP00000336799,9606.ENSP00000348838,9606.ENSP00000349430,9606.ENSP00000350708,…	RCN1,TTLL12,BARD1,NOP58,PRSS23,H2BC5,NPM1,LRR1,RAB8A,CDC25A,MPI,H2BC4,H2AC14,H2AC20,H2AC21,TUBA1B,UBE2C,H2BC12,RAD23B,H2AC13,DTL,H2BC21,H2AC18,CDC20,CDCA8,H2AC6,PCNA,CDK1,TUBA1C,H2BC18,H2BC11,H2BC17,H2BC14,MYC,H2BU1,CCNA2,H2BC15,UBE2T
Reactome	HSA-212436	Generic Transcription Pathway	34	1215	0.4	0.68	1.9e-05	9606.ENSP00000250024,9606.ENSP00000260947,9606.ENSP00000262965,9606.ENSP00000266970,9606.ENSP00000289316,9606.ENSP00000296930,9606.ENSP00000300403,9606.ENSP00000307786,9606.ENSP00000320147,9606.ENSP00000321744,9606.ENSP00000328484,9606.ENSP00000332194,9606.ENSP00000333277,9606.ENSP00000348838,9606.ENSP00000349430,9606.ENSP00000352252,9606.ENSP00000353770,9606.ENSP00000358151,9606.ENSP00000358155,…	E2F8,BARD1,TCF3,CDK2,H2BC5,NPM1,TPX2,CYCS,EZH2,H2BC4,H2AC14,H2AC20,H3C13,UBE2C,H2BC12,H3C12,RRM2,H2BC21,H2AC18,H2AC6,PCNA,E2F4,CDK1,CDC7,RFC5,H2AX,H2BC11,H2BC17,H2BC14,POLR2E,MYC,H2BU1,CCNA2,H2BC15
Reactome	HSA-69205	G1/S-Specific Transcription	6	28	1.28	1.12	3.66e-05	9606.ENSP00000353770,9606.ENSP00000360623,9606.ENSP00000368458,9606.ENSP00000368686,9606.ENSP00000378699,9606.ENSP00000468425	RRM2,ORC1,PCNA,E2F4,CDK1,TK1
Reactome	HSA-5663205	Infectious disease	28	917	0.44	0.68	3.86e-05	9606.ENSP00000277010,9606.ENSP00000289316,9606.ENSP00000296930,9606.ENSP00000306614,9606.ENSP00000320147,9606.ENSP00000321744,9606.ENSP00000328484,9606.ENSP00000332194,9606.ENSP00000332790,9606.ENSP00000333277,9606.ENSP00000336799,9606.ENSP00000341826,9606.ENSP00000349430,9606.ENSP00000351589,9606.ENSP00000352252,9606.ENSP00000358151,9606.ENSP00000358155,9606.ENSP00000367022,9606.ENSP00000399888,…	SIGMAR1,H2BC5,NPM1,PPIH,EZH2,H2BC4,H2AC14,H2AC20,H2AC21,H3C13,TUBA1B,HNRNPA1,H2BC12,H2AC13,H3C12,H2BC21,H2AC18,H2AC6,HMGA1,TUBA1C,H2BC18,H2BC11,H2BC17,H2BC14,POLR2E,H2BU1,H2BC15,RCC1
Reactome	HSA-6791312	TP53 Regulates Transcription of Cell Cycle Genes	7	49	1.11	1.03	5.43e-05	9606.ENSP00000250024,9606.ENSP00000266970,9606.ENSP00000296930,9606.ENSP00000368458,9606.ENSP00000368686,9606.ENSP00000378699,9606.ENSP00000481380	E2F8,CDK2,NPM1,PCNA,E2F4,CDK1,CCNA2
Reactome	HSA-73857	RNA Polymerase II Transcription	35	1337	0.37	0.63	5.45e-05	9606.ENSP00000250024,9606.ENSP00000260947,9606.ENSP00000262965,9606.ENSP00000266970,9606.ENSP00000289316,9606.ENSP00000296930,9606.ENSP00000300403,9606.ENSP00000307786,9606.ENSP00000320147,9606.ENSP00000321744,9606.ENSP00000328484,9606.ENSP00000332194,9606.ENSP00000333277,9606.ENSP00000348838,9606.ENSP00000349430,9606.ENSP00000352252,9606.ENSP00000353770,9606.ENSP00000358151,9606.ENSP00000358155,…	E2F8,BARD1,TCF3,CDK2,H2BC5,NPM1,TPX2,CYCS,EZH2,H2BC4,H2AC14,H2AC20,H3C13,UBE2C,H2BC12,H3C12,RRM2,H2BC21,H2AC18,H2AC6,PCNA,E2F4,NABP2,CDK1,CDC7,RFC5,H2AX,H2BC11,H2BC17,H2BC14,POLR2E,MYC,H2BU1,CCNA2,H2BC15
Reactome	HSA-392499	Metabolism of proteins	44	1917	0.31	0.58	7.1e-05	9606.ENSP00000054950,9606.ENSP00000216129,9606.ENSP00000260947,9606.ENSP00000264279,9606.ENSP00000280258,9606.ENSP00000289316,9606.ENSP00000296930,9606.ENSP00000298288,9606.ENSP00000300935,9606.ENSP00000303706,9606.ENSP00000318318,9606.ENSP00000321744,9606.ENSP00000328484,9606.ENSP00000332194,9606.ENSP00000332790,9606.ENSP00000333277,9606.ENSP00000336799,9606.ENSP00000340691,9606.ENSP00000348838,…	RCN1,TTLL12,BARD1,NOP58,PRSS23,H2BC5,NPM1,LRR1,RAB8A,CDC25A,MPI,H2BC4,H2AC14,H2AC20,H2AC21,H3C13,TUBA1B,EIF4EBP1,UBE2C,H2BC12,RAD23B,H2AC13,H3C12,DTL,H2BC21,H2AC18,CDC20,CDCA8,H2AC6,PCNA,NOP56,CDK1,EEF1D,H2AX,TUBA1C,H2BC18,H2BC11,H2BC17,H2BC14,MYC,H2BU1,CCNA2,H2BC15,UBE2T
Reactome	HSA-983189	Kinesins	7	60	1.02	0.89	0.00018	9606.ENSP00000265148,9606.ENSP00000324020,9606.ENSP00000336799,9606.ENSP00000378356,9606.ENSP00000393963,9606.ENSP00000404190,9606.ENSP00000443475	CENPE,KIF15,TUBA1B,KIF20A,KIFC1,RACGAP1,TUBA1C
Reactome	HSA-983231	Factors involved in megakaryocyte development and platelet production	10	155	0.76	0.76	0.0003	9606.ENSP00000265148,9606.ENSP00000266970,9606.ENSP00000324020,9606.ENSP00000333277,9606.ENSP00000336799,9606.ENSP00000352252,9606.ENSP00000378356,9606.ENSP00000393963,9606.ENSP00000404190,9606.ENSP00000443475	CENPE,CDK2,KIF15,H3C13,TUBA1B,H3C12,KIF20A,KIFC1,RACGAP1,TUBA1C
Reactome	HSA-176974	Unwinding of DNA	4	12	1.48	0.89	0.00046	9606.ENSP00000262105,9606.ENSP00000276533,9606.ENSP00000307288,9606.ENSP00000480987	MCM4,GINS4,MCM7,MCM3
Reactome	HSA-2559584	Formation of Senescence-Associated Heterochromatin Foci (SAHF)	4	15	1.38	0.8	0.00095	9606.ENSP00000261366,9606.ENSP00000307705,9606.ENSP00000339566,9606.ENSP00000399888	LMNB1,H1-4,H1-2,HMGA1
Reactome	HSA-176408	Regulation of APC/C activators between G1/S and early anaphase	7	80	0.9	0.71	0.00096	9606.ENSP00000266970,9606.ENSP00000287598,9606.ENSP00000296509,9606.ENSP00000348838,9606.ENSP00000361540,9606.ENSP00000378699,9606.ENSP00000481380	CDK2,BUB1B,MAD2L1,UBE2C,CDC20,CDK1,CCNA2
Reactome	HSA-68882	Mitotic Anaphase	11	232	0.63	0.59	0.0016	9606.ENSP00000261366,9606.ENSP00000265148,9606.ENSP00000287598,9606.ENSP00000296509,9606.ENSP00000336799,9606.ENSP00000348838,9606.ENSP00000361540,9606.ENSP00000362146,9606.ENSP00000378699,9606.ENSP00000443475,9606.ENSP00000497402	LMNB1,CENPE,BUB1B,MAD2L1,TUBA1B,UBE2C,CDC20,CDCA8,CDK1,TUBA1C,RCC1
Reactome	HSA-1362277	Transcription of E2F targets under negative control by DREAM complex	4	19	1.28	0.71	0.002	9606.ENSP00000303706,9606.ENSP00000368458,9606.ENSP00000368686,9606.ENSP00000478887	CDC25A,PCNA,E2F4,MYC
Reactome	HSA-69052	Switching of origins to a post-replicative state	7	91	0.84	0.63	0.002	9606.ENSP00000262105,9606.ENSP00000266970,9606.ENSP00000307288,9606.ENSP00000348838,9606.ENSP00000360623,9606.ENSP00000480987,9606.ENSP00000481380	MCM4,CDK2,MCM7,UBE2C,ORC1,MCM3,CCNA2
Reactome	HSA-2500257	Resolution of Sister Chromatid Cohesion	8	125	0.76	0.61	0.0021	9606.ENSP00000265148,9606.ENSP00000287598,9606.ENSP00000296509,9606.ENSP00000336799,9606.ENSP00000361540,9606.ENSP00000362146,9606.ENSP00000378699,9606.ENSP00000443475	CENPE,BUB1B,MAD2L1,TUBA1B,CDC20,CDCA8,CDK1,TUBA1C
Reactome	HSA-5689603	UCH proteinases	7	93	0.83	0.62	0.0022	9606.ENSP00000260947,9606.ENSP00000328484,9606.ENSP00000332194,9606.ENSP00000332790,9606.ENSP00000351589,9606.ENSP00000358155,9606.ENSP00000367022	BARD1,H2AC14,H2AC20,H2AC21,H2AC13,H2AC18,H2AC6
Reactome	HSA-141430	Inactivation of APC/C via direct inhibition of the APC/C complex	4	21	1.23	0.67	0.0027	9606.ENSP00000287598,9606.ENSP00000296509,9606.ENSP00000348838,9606.ENSP00000361540	BUB1B,MAD2L1,UBE2C,CDC20
Reactome	HSA-6811434	COPI-dependent Golgi-to-ER retrograde traffic	7	99	0.8	0.59	0.0031	9606.ENSP00000265148,9606.ENSP00000324020,9606.ENSP00000336799,9606.ENSP00000378356,9606.ENSP00000393963,9606.ENSP00000404190,9606.ENSP00000443475	CENPE,KIF15,TUBA1B,KIF20A,KIFC1,RACGAP1,TUBA1C
Reactome	HSA-68949	Orc1 removal from chromatin	6	70	0.89	0.6	0.0034	9606.ENSP00000262105,9606.ENSP00000266970,9606.ENSP00000307288,9606.ENSP00000360623,9606.ENSP00000480987,9606.ENSP00000481380	MCM4,CDK2,MCM7,ORC1,MCM3,CCNA2
Reactome	HSA-174184	Cdc20:Phospho-APC/C mediated degradation of Cyclin A	6	72	0.87	0.58	0.0038	9606.ENSP00000287598,9606.ENSP00000296509,9606.ENSP00000348838,9606.ENSP00000361540,9606.ENSP00000378699,9606.ENSP00000481380	BUB1B,MAD2L1,UBE2C,CDC20,CDK1,CCNA2
Reactome	HSA-69273	Cyclin A/B1/B2 associated events during G2/M transition	4	25	1.16	0.6	0.0047	9606.ENSP00000266970,9606.ENSP00000303706,9606.ENSP00000378699,9606.ENSP00000481380	CDK2,CDC25A,CDK1,CCNA2
Reactome	HSA-1266738	Developmental Biology	26	1108	0.32	0.41	0.0053	9606.ENSP00000215368,9606.ENSP00000262965,9606.ENSP00000266970,9606.ENSP00000289316,9606.ENSP00000320147,9606.ENSP00000321744,9606.ENSP00000328484,9606.ENSP00000329243,9606.ENSP00000332194,9606.ENSP00000333277,9606.ENSP00000336799,9606.ENSP00000349430,9606.ENSP00000352252,9606.ENSP00000355124,9606.ENSP00000358151,9606.ENSP00000358155,9606.ENSP00000367022,9606.ENSP00000434024,9606.ENSP00000443475,…	EFNA2,TCF3,CDK2,H2BC5,EZH2,H2BC4,H2AC14,KRT7,H2AC20,H3C13,TUBA1B,H2BC12,H3C12,KRT19,H2BC21,H2AC18,H2AC6,H2AX,TUBA1C,H2BC11,H2BC17,H2BC14,POLR2E,MYC,H2BU1,H2BC15
Reactome	HSA-179409	APC-Cdc20 mediated degradation of Nek2A	4	26	1.14	0.59	0.0053	9606.ENSP00000287598,9606.ENSP00000296509,9606.ENSP00000348838,9606.ENSP00000361540	BUB1B,MAD2L1,UBE2C,CDC20
Reactome	HSA-180786	Extension of Telomeres	5	51	0.95	0.55	0.0062	9606.ENSP00000266970,9606.ENSP00000350491,9606.ENSP00000368458,9606.ENSP00000408295,9606.ENSP00000481380	CDK2,PRIM1,PCNA,RFC5,CCNA2
Reactome	HSA-9648025	EML4 and NUDC in mitotic spindle formation	7	116	0.73	0.5	0.0071	9606.ENSP00000265148,9606.ENSP00000287598,9606.ENSP00000296509,9606.ENSP00000336799,9606.ENSP00000361540,9606.ENSP00000362146,9606.ENSP00000443475	CENPE,BUB1B,MAD2L1,TUBA1B,CDC20,CDCA8,TUBA1C
Reactome	HSA-69275	G2/M Transition	9	195	0.62	0.48	0.0073	9606.ENSP00000266970,9606.ENSP00000300403,9606.ENSP00000300935,9606.ENSP00000303706,9606.ENSP00000336799,9606.ENSP00000377492,9606.ENSP00000378699,9606.ENSP00000443475,9606.ENSP00000481380	CDK2,TPX2,RAB8A,CDC25A,TUBA1B,HMMR,CDK1,TUBA1C,CCNA2
Reactome	HSA-140342	Apoptosis induced DNA fragmentation	3	13	1.32	0.53	0.0107	9606.ENSP00000296503,9606.ENSP00000307705,9606.ENSP00000339566	HMGB2,H1-4,H1-2
Reactome	HSA-6804116	TP53 Regulates Transcription of Genes Involved in G1 Cell Cycle Arrest	3	14	1.28	0.51	0.0128	9606.ENSP00000250024,9606.ENSP00000266970,9606.ENSP00000481380	E2F8,CDK2,CCNA2
Reactome	HSA-69091	Polymerase switching	3	14	1.28	0.51	0.0128	9606.ENSP00000350491,9606.ENSP00000368458,9606.ENSP00000408295	PRIM1,PCNA,RFC5
Reactome	HSA-3700989	Transcriptional Regulation by TP53	12	361	0.48	0.39	0.0143	9606.ENSP00000250024,9606.ENSP00000260947,9606.ENSP00000266970,9606.ENSP00000296930,9606.ENSP00000300403,9606.ENSP00000307786,9606.ENSP00000368458,9606.ENSP00000368686,9606.ENSP00000378699,9606.ENSP00000408295,9606.ENSP00000478303,9606.ENSP00000481380	E2F8,BARD1,CDK2,NPM1,TPX2,CYCS,PCNA,E2F4,CDK1,RFC5,POLR2E,CCNA2
Reactome	HSA-1362300	Transcription of E2F targets under negative control by p107 (RBL1) and p130 (RBL2) in complex with HDAC1	3	16	1.23	0.47	0.0173	9606.ENSP00000368686,9606.ENSP00000378699,9606.ENSP00000481380	E2F4,CDK1,CCNA2
Reactome	HSA-170145	Phosphorylation of proteins involved in the G2/M transition by Cyclin A:Cdc2 complexes	2	3	1.78	0.48	0.0182	9606.ENSP00000378699,9606.ENSP00000481380	CDK1,CCNA2
Reactome	HSA-5663220	RHO GTPases Activate Formins	7	139	0.66	0.41	0.0182	9606.ENSP00000265148,9606.ENSP00000287598,9606.ENSP00000296509,9606.ENSP00000336799,9606.ENSP00000361540,9606.ENSP00000362146,9606.ENSP00000443475	CENPE,BUB1B,MAD2L1,TUBA1B,CDC20,CDCA8,TUBA1C
Reactome	HSA-6804114	TP53 Regulates Transcription of Genes Involved in G2 Cell Cycle Arrest	3	18	1.18	0.44	0.0229	9606.ENSP00000368458,9606.ENSP00000368686,9606.ENSP00000378699	PCNA,E2F4,CDK1
Reactome	HSA-2467813	Separation of Sister Chromatids	8	189	0.58	0.38	0.0235	9606.ENSP00000265148,9606.ENSP00000287598,9606.ENSP00000296509,9606.ENSP00000336799,9606.ENSP00000348838,9606.ENSP00000361540,9606.ENSP00000362146,9606.ENSP00000443475	CENPE,BUB1B,MAD2L1,TUBA1B,UBE2C,CDC20,CDCA8,TUBA1C
Reactome	HSA-2995410	Nuclear Envelope (NE) Reassembly	5	74	0.78	0.39	0.0269	9606.ENSP00000261366,9606.ENSP00000336799,9606.ENSP00000378699,9606.ENSP00000443475,9606.ENSP00000497402	LMNB1,TUBA1B,CDK1,TUBA1C,RCC1
Reactome	HSA-69618	Mitotic Spindle Checkpoint	6	111	0.69	0.38	0.028	9606.ENSP00000265148,9606.ENSP00000287598,9606.ENSP00000296509,9606.ENSP00000348838,9606.ENSP00000361540,9606.ENSP00000362146	CENPE,BUB1B,MAD2L1,UBE2C,CDC20,CDCA8
Reactome	HSA-68911	G2 Phase	2	5	1.56	0.4	0.0357	9606.ENSP00000266970,9606.ENSP00000481380	CDK2,CCNA2
Reactome	HSA-113510	E2F mediated regulation of DNA replication	3	22	1.09	0.38	0.0367	9606.ENSP00000350491,9606.ENSP00000360623,9606.ENSP00000378699	PRIM1,ORC1,CDK1
Reactome	HSA-73893	DNA Damage Bypass	4	48	0.87	0.37	0.0368	9606.ENSP00000300035,9606.ENSP00000355958,9606.ENSP00000368458,9606.ENSP00000408295	PCLAF,DTL,PCNA,RFC5
Reactome	HSA-69202	Cyclin E associated events during G1/S transition	5	82	0.74	0.35	0.0392	9606.ENSP00000266970,9606.ENSP00000303706,9606.ENSP00000368686,9606.ENSP00000478887,9606.ENSP00000481380	CDK2,CDC25A,E2F4,MYC,CCNA2
Reactome	HSA-2132295	MHC class II antigen presentation	6	122	0.65	0.33	0.042	9606.ENSP00000265148,9606.ENSP00000324020,9606.ENSP00000336799,9606.ENSP00000378356,9606.ENSP00000404190,9606.ENSP00000443475	CENPE,KIF15,TUBA1B,KIF20A,RACGAP1,TUBA1C
Reactome	HSA-69656	Cyclin A:Cdk2-associated events at S phase entry	5	84	0.73	0.34	0.0428	9606.ENSP00000266970,9606.ENSP00000303706,9606.ENSP00000368686,9606.ENSP00000478887,9606.ENSP00000481380	CDK2,CDC25A,E2F4,MYC,CCNA2
Reactome	HSA-174048	APC/C:Cdc20 mediated degradation of Cyclin B	3	24	1.05	0.36	0.0445	9606.ENSP00000348838,9606.ENSP00000361540,9606.ENSP00000378699	UBE2C,CDC20,CDK1
Reactome	HSA-176417	Phosphorylation of Emi1	2	6	1.48	0.37	0.0452	9606.ENSP00000361540,9606.ENSP00000378699	CDC20,CDK1
Reactome	HSA-75153	Apoptotic execution phase	4	52	0.84	0.34	0.0465	9606.ENSP00000261366,9606.ENSP00000296503,9606.ENSP00000307705,9606.ENSP00000339566	LMNB1,HMGB2,H1-4,H1-2
Reactome	HSA-1266695	Interleukin-7 signaling	3	25	1.03	0.35	0.0485	9606.ENSP00000304895,9606.ENSP00000333277,9606.ENSP00000352252	IRS1,H3C13,H3C12
WikiPathways	WP2446	Retinoblastoma gene in cancer	17	87	1.24	2.49	1.24e-12	9606.ENSP00000260947,9606.ENSP00000262105,9606.ENSP00000265748,9606.ENSP00000266970,9606.ENSP00000296503,9606.ENSP00000303706,9606.ENSP00000307288,9606.ENSP00000350491,9606.ENSP00000353770,9606.ENSP00000360623,9606.ENSP00000368458,9606.ENSP00000378699,9606.ENSP00000393139,9606.ENSP00000408295,9606.ENSP00000478887,9606.ENSP00000480987,9606.ENSP00000481380	BARD1,MCM4,ANLN,CDK2,HMGB2,CDC25A,MCM7,PRIM1,RRM2,ORC1,PCNA,CDK1,CDC7,RFC5,MYC,MCM3,CCNA2
WikiPathways	WP2369	Histone modifications	13	65	1.26	2.01	1.1e-09	9606.ENSP00000320147,9606.ENSP00000333277,9606.ENSP00000347168,9606.ENSP00000352252,9606.ENSP00000358154,9606.ENSP00000358160,9606.ENSP00000366974,9606.ENSP00000367034,9606.ENSP00000385479,9606.ENSP00000479106,9606.ENSP00000479461,9606.ENSP00000480826,9606.ENSP00000484789	EZH2,H3C13,H4C11,H3C12,H3C14,H3C10,H4C2,H4C3,H3C15,H4C1,H4C4,H3C1,H4C5
WikiPathways	WP466	DNA replication	10	42	1.33	1.74	5.79e-08	9606.ENSP00000262105,9606.ENSP00000266970,9606.ENSP00000307288,9606.ENSP00000350491,9606.ENSP00000360623,9606.ENSP00000368458,9606.ENSP00000393139,9606.ENSP00000408295,9606.ENSP00000418268,9606.ENSP00000480987	MCM4,CDK2,MCM7,PRIM1,ORC1,PCNA,CDC7,RFC5,MCM10,MCM3
WikiPathways	WP179	Cell cycle	13	120	0.99	1.33	5.12e-07	9606.ENSP00000262105,9606.ENSP00000266970,9606.ENSP00000303706,9606.ENSP00000307288,9606.ENSP00000360623,9606.ENSP00000361540,9606.ENSP00000368458,9606.ENSP00000368686,9606.ENSP00000378699,9606.ENSP00000393139,9606.ENSP00000478887,9606.ENSP00000480987,9606.ENSP00000481380	MCM4,CDK2,CDC25A,MCM7,ORC1,CDC20,PCNA,E2F4,CDK1,CDC7,MYC,MCM3,CCNA2
WikiPathways	WP5114	Nucleotide excision repair in xeroderma pigmentosum	11	75	1.12	1.42	5.12e-07	9606.ENSP00000347168,9606.ENSP00000350708,9606.ENSP00000366974,9606.ENSP00000367022,9606.ENSP00000367034,9606.ENSP00000368458,9606.ENSP00000408295,9606.ENSP00000462667,9606.ENSP00000479106,9606.ENSP00000479461,9606.ENSP00000484789	H4C11,RAD23B,H4C2,H2AC6,H4C3,PCNA,RFC5,H4C14,H4C1,H4C4,H4C5
WikiPathways	WP45	G1 to S cell cycle control	10	64	1.15	1.38	1.06e-06	9606.ENSP00000262105,9606.ENSP00000266970,9606.ENSP00000303706,9606.ENSP00000307288,9606.ENSP00000350491,9606.ENSP00000360623,9606.ENSP00000368458,9606.ENSP00000378699,9606.ENSP00000478887,9606.ENSP00000480987	MCM4,CDK2,CDC25A,MCM7,PRIM1,ORC1,PCNA,CDK1,MYC,MCM3
WikiPathways	WP4553	FBXL10 enhancement of MAP/ERK signaling in diffuse large B-cell lymphoma	8	33	1.34	1.44	1.47e-06	9606.ENSP00000320147,9606.ENSP00000333277,9606.ENSP00000352252,9606.ENSP00000358154,9606.ENSP00000358160,9606.ENSP00000385479,9606.ENSP00000434024,9606.ENSP00000480826	EZH2,H3C13,H3C12,H3C14,H3C10,H3C15,H2AX,H3C1
WikiPathways	WP4320	Effect of progerin on genes involved in Hutchinson-Gilford progeria syndrome	7	37	1.23	1.08	4.67e-05	9606.ENSP00000333277,9606.ENSP00000352252,9606.ENSP00000358154,9606.ENSP00000358160,9606.ENSP00000385479,9606.ENSP00000480826,9606.ENSP00000484841	H3C13,H3C12,H3C14,H3C10,H3C15,H3C1,H3C2
WikiPathways	WP1530	miRNA regulation of DNA damage response	7	71	0.95	0.65	0.0021	9606.ENSP00000266970,9606.ENSP00000303706,9606.ENSP00000307288,9606.ENSP00000307786,9606.ENSP00000378699,9606.ENSP00000434024,9606.ENSP00000478887	CDK2,CDC25A,MCM7,CYCS,CDK1,H2AX,MYC
WikiPathways	WP4240	Regulation of sister chromatid separation at the metaphase-anaphase transition	4	15	1.38	0.65	0.0038	9606.ENSP00000265148,9606.ENSP00000287598,9606.ENSP00000296509,9606.ENSP00000361540	CENPE,BUB1B,MAD2L1,CDC20
WikiPathways	WP707	DNA damage response	6	69	0.89	0.48	0.0125	9606.ENSP00000266970,9606.ENSP00000303706,9606.ENSP00000307786,9606.ENSP00000378699,9606.ENSP00000434024,9606.ENSP00000478887	CDK2,CDC25A,CYCS,CDK1,H2AX,MYC
WikiPathways	WP1971	Integrated cancer pathway	5	44	1.01	0.48	0.0129	9606.ENSP00000260947,9606.ENSP00000266970,9606.ENSP00000303706,9606.ENSP00000378699,9606.ENSP00000478887	BARD1,CDK2,CDC25A,CDK1,MYC
WikiPathways	WP2361	Gastric cancer network 1	4	28	1.11	0.43	0.0241	9606.ENSP00000262105,9606.ENSP00000300403,9606.ENSP00000324020,9606.ENSP00000348838	MCM4,TPX2,KIF15,UBE2C
TISSUES	BTO:0000580	Blood cancer cell	56	1234	0.61	1.49	5.27e-16	9606.ENSP00000250896,9606.ENSP00000255120,9606.ENSP00000260947,9606.ENSP00000261366,9606.ENSP00000262105,9606.ENSP00000262965,9606.ENSP00000265148,9606.ENSP00000266970,9606.ENSP00000287598,9606.ENSP00000296503,9606.ENSP00000296509,9606.ENSP00000296577,9606.ENSP00000296930,9606.ENSP00000298288,9606.ENSP00000299736,9606.ENSP00000300035,9606.ENSP00000300403,9606.ENSP00000300935,9606.ENSP00000302886,…	MKNK2,NASP,BARD1,LMNB1,MCM4,TCF3,CENPE,CDK2,BUB1B,HMGB2,MAD2L1,ABCE1,NPM1,LRR1,CENPV,PCLAF,TPX2,RAB8A,PA2G4,CDC25A,IRS1,DESI2,MCM7,CYCS,EZH2,H3C13,EIF4EBP1,HNRNPA1,LYAR,H4C11,CUX1,RRM2,H4C2,H4C3,E2F4,NOP56,HMMR,CDK1,PAICS,PYCR1,CDC7,CD44,HMGA1,RACGAP1,EEF1D,H4C14,TK1,MYC,H4C1,H4C4,PHB,MCM3,CCNA2,H4C5,PHGDH,RCC1
TISSUES	BTO:0001271	Leukemia cell	42	1067	0.55	1.09	1.81e-09	9606.ENSP00000250896,9606.ENSP00000255120,9606.ENSP00000260947,9606.ENSP00000261366,9606.ENSP00000262105,9606.ENSP00000262965,9606.ENSP00000266970,9606.ENSP00000287598,9606.ENSP00000296503,9606.ENSP00000296509,9606.ENSP00000296930,9606.ENSP00000299736,9606.ENSP00000300035,9606.ENSP00000300403,9606.ENSP00000300935,9606.ENSP00000303706,9606.ENSP00000304895,9606.ENSP00000306528,9606.ENSP00000307288,…	MKNK2,NASP,BARD1,LMNB1,MCM4,TCF3,CDK2,BUB1B,HMGB2,MAD2L1,NPM1,CENPV,PCLAF,TPX2,RAB8A,CDC25A,IRS1,DESI2,MCM7,CYCS,EZH2,H3C13,EIF4EBP1,HNRNPA1,LYAR,CUX1,RRM2,E2F4,NOP56,HMMR,CDK1,PAICS,CDC7,CD44,HMGA1,RACGAP1,EEF1D,TK1,MYC,MCM3,CCNA2,RCC1
TISSUES	BTO:0000180	Cervical carcinoma cell	23	322	0.81	1.42	4.36e-09	9606.ENSP00000261366,9606.ENSP00000266970,9606.ENSP00000295746,9606.ENSP00000296930,9606.ENSP00000300403,9606.ENSP00000303706,9606.ENSP00000307288,9606.ENSP00000320147,9606.ENSP00000332194,9606.ENSP00000340691,9606.ENSP00000341826,9606.ENSP00000346032,9606.ENSP00000348838,9606.ENSP00000353770,9606.ENSP00000368686,9606.ENSP00000378699,9606.ENSP00000398632,9606.ENSP00000399888,9606.ENSP00000434024,…	LMNB1,CDK2,CIP2A,NPM1,TPX2,CDC25A,MCM7,EZH2,H2AC20,EIF4EBP1,HNRNPA1,ANXA2,UBE2C,RRM2,E2F4,CDK1,CD44,HMGA1,H2AX,MYC,CCNA2,PHGDH,RCC1
TISSUES	BTO:0000570	Hematopoietic system	66	2755	0.33	0.72	4.8e-07	9606.ENSP00000215754,9606.ENSP00000228251,9606.ENSP00000245304,9606.ENSP00000250092,9606.ENSP00000250896,9606.ENSP00000257909,9606.ENSP00000261366,9606.ENSP00000264279,9606.ENSP00000264908,9606.ENSP00000277010,9606.ENSP00000289316,9606.ENSP00000296930,9606.ENSP00000299736,9606.ENSP00000300035,9606.ENSP00000303706,9606.ENSP00000306968,9606.ENSP00000307288,9606.ENSP00000307705,9606.ENSP00000310596,…	MIF,YBX3,RAP2A,CD68,MKNK2,TROAP,LMNB1,NOP58,ANXA3,SIGMAR1,H2BC5,NPM1,CENPV,PCLAF,CDC25A,CDCA7,MCM7,H1-4,LSM1,MPI,H2BC4,KRT7,H2AC20,H3C13,TUBA1B,H1-2,EIF4EBP1,HNRNPA1,PTMA,TRAF3IP2,ANXA2,H4C11,STK39,UBE2C,H3C12,CUX1,RRM2,KRT19,H2BC21,H3C10,RBMX,CDC20,H4C2,H4C3,HMMR,CDK1,PAICS,PYCR1,CD44,HMGA1,PHLDB2,EEF1D,SEPTIN11,CIZ1,TUBA1C,H4C14,TK1,MYC,H4C1,H4C4,PDLIM5,MCM3,H4C5,PHGDH,TPM4,UBE2T
TISSUES	BTO:0000083	Female reproductive system	110	6111	0.21	0.58	1.54e-06	9606.ENSP00000054950,9606.ENSP00000215754,9606.ENSP00000216129,9606.ENSP00000219169,9606.ENSP00000221566,9606.ENSP00000228251,9606.ENSP00000235382,9606.ENSP00000248098,9606.ENSP00000250024,9606.ENSP00000250896,9606.ENSP00000252599,9606.ENSP00000255120,9606.ENSP00000261366,9606.ENSP00000262105,9606.ENSP00000262507,9606.ENSP00000263246,9606.ENSP00000263382,9606.ENSP00000264279,9606.ENSP00000264605,…	RCN1,MIF,TTLL12,NUTF2,SGTA,YBX3,RGS2,JPT2,E2F8,MKNK2,COLGALT1,NASP,LMNB1,MCM4,COQ9,PACSIN2,ASF1B,NOP58,MLPH,ANXA3,DEPDC1B,ANLN,SLC2A4RG,CDK2,SIGMAR1,PRSS23,NIFK,BUB1B,H2BC5,CIP2A,HMGB2,MAD2L1,NAA15,ABCE1,NPM1,PCLAF,TPX2,RAB8A,PA2G4,PPIH,CDCA7,MCM7,CYCS,MPI,EZH2,H2BC4,BCAT2,NDUFAF3,KIF15,KRT7,RAB11FIP1,CDKN3,CMTM7,TUBA1B,NXN,H1-2,EIF4EBP1,HNRNPA1,PTMA,LYAR,TRAF3IP2,ANXA2,UBE2C,H2BC12,ADAM15,RAD23B…
TISSUES	BTO:0001690	B-cell lymphoma cell	13	139	0.92	1.12	5.55e-06	9606.ENSP00000296930,9606.ENSP00000302886,9606.ENSP00000347168,9606.ENSP00000366974,9606.ENSP00000367034,9606.ENSP00000382595,9606.ENSP00000410059,9606.ENSP00000462667,9606.ENSP00000479106,9606.ENSP00000479461,9606.ENSP00000479488,9606.ENSP00000484789,9606.ENSP00000493382	NPM1,PA2G4,H4C11,H4C2,H4C3,PAICS,EEF1D,H4C14,H4C1,H4C4,PHB,H4C5,PHGDH
TISSUES	BTO:0000081	Reproductive system	112	6444	0.19	0.55	5.69e-06	9606.ENSP00000054950,9606.ENSP00000215754,9606.ENSP00000216129,9606.ENSP00000219169,9606.ENSP00000221566,9606.ENSP00000228251,9606.ENSP00000235382,9606.ENSP00000248098,9606.ENSP00000250024,9606.ENSP00000250092,9606.ENSP00000250896,9606.ENSP00000252599,9606.ENSP00000255120,9606.ENSP00000261366,9606.ENSP00000262105,9606.ENSP00000262507,9606.ENSP00000263246,9606.ENSP00000263382,9606.ENSP00000264279,…	RCN1,MIF,TTLL12,NUTF2,SGTA,YBX3,RGS2,JPT2,E2F8,CD68,MKNK2,COLGALT1,NASP,LMNB1,MCM4,COQ9,PACSIN2,ASF1B,NOP58,MLPH,ANXA3,DEPDC1B,ANLN,SLC2A4RG,CDK2,SIGMAR1,PRSS23,NIFK,BUB1B,H2BC5,CIP2A,HMGB2,MAD2L1,NAA15,ABCE1,NPM1,PCLAF,TPX2,RAB8A,PA2G4,PPIH,CDCA7,MCM7,CYCS,MPI,EZH2,H2BC4,BCAT2,NDUFAF3,KIF15,KRT7,RAB11FIP1,CDKN3,CMTM7,TUBA1B,NXN,H1-2,EIF4EBP1,HNRNPA1,PTMA,LYAR,TRAF3IP2,ANXA2,STK39,UBE2C,H2BC12,AD…
TISSUES	BTO:0000785	Lymphoma cell	15	210	0.81	1.02	8.46e-06	9606.ENSP00000262965,9606.ENSP00000296930,9606.ENSP00000298288,9606.ENSP00000302886,9606.ENSP00000347168,9606.ENSP00000366974,9606.ENSP00000367034,9606.ENSP00000382595,9606.ENSP00000410059,9606.ENSP00000462667,9606.ENSP00000479106,9606.ENSP00000479461,9606.ENSP00000479488,9606.ENSP00000484789,9606.ENSP00000493382	TCF3,NPM1,LRR1,PA2G4,H4C11,H4C2,H4C3,PAICS,EEF1D,H4C14,H4C1,H4C4,PHB,H4C5,PHGDH
TISSUES	BTO:0001253	Skin	36	1151	0.45	0.75	8.46e-06	9606.ENSP00000215754,9606.ENSP00000250092,9606.ENSP00000262507,9606.ENSP00000263246,9606.ENSP00000264279,9606.ENSP00000264605,9606.ENSP00000296503,9606.ENSP00000296930,9606.ENSP00000300935,9606.ENSP00000302886,9606.ENSP00000307288,9606.ENSP00000322991,9606.ENSP00000327459,9606.ENSP00000329243,9606.ENSP00000336799,9606.ENSP00000341826,9606.ENSP00000344547,9606.ENSP00000346032,9606.ENSP00000353770,…	MIF,CD68,COQ9,PACSIN2,NOP58,MLPH,HMGB2,NPM1,RAB8A,PA2G4,MCM7,BCAT2,APOBEC3B,KRT7,TUBA1B,HNRNPA1,PTMA,ANXA2,RRM2,KRT19,PSRC1,CDC20,NINJ1,SRM,TCOF1,CDK1,CD44,HMGA1,RFC5,EEF1D,SEPTIN11,TUBA1C,TK1,PDLIM5,TPM4,S100A2
TISSUES	BTO:0000753	Lymphoid tissue	43	1600	0.38	0.67	1.77e-05	9606.ENSP00000245304,9606.ENSP00000250092,9606.ENSP00000261366,9606.ENSP00000277010,9606.ENSP00000296930,9606.ENSP00000306968,9606.ENSP00000307288,9606.ENSP00000307705,9606.ENSP00000310596,9606.ENSP00000321744,9606.ENSP00000329243,9606.ENSP00000332194,9606.ENSP00000333277,9606.ENSP00000336799,9606.ENSP00000339566,9606.ENSP00000341826,9606.ENSP00000344547,9606.ENSP00000346032,9606.ENSP00000347168,…	RAP2A,CD68,LMNB1,SIGMAR1,NPM1,CDCA7,MCM7,H1-4,LSM1,H2BC4,KRT7,H2AC20,H3C13,TUBA1B,H1-2,HNRNPA1,PTMA,ANXA2,H4C11,H3C12,CUX1,RRM2,KRT19,H2BC21,H3C10,RBMX,CDC20,H4C2,H4C3,HMMR,CDK1,PAICS,CD44,HMGA1,PHLDB2,EEF1D,CIZ1,H4C14,MYC,H4C1,H4C4,H4C5,PHGDH
TISSUES	BTO:0000763	Lung	39	1395	0.4	0.67	2.73e-05	9606.ENSP00000215754,9606.ENSP00000221566,9606.ENSP00000228251,9606.ENSP00000255120,9606.ENSP00000296509,9606.ENSP00000296930,9606.ENSP00000300403,9606.ENSP00000302886,9606.ENSP00000307288,9606.ENSP00000321744,9606.ENSP00000322991,9606.ENSP00000323076,9606.ENSP00000329243,9606.ENSP00000331152,9606.ENSP00000331342,9606.ENSP00000332194,9606.ENSP00000336799,9606.ENSP00000341826,9606.ENSP00000344547,…	MIF,SGTA,YBX3,NASP,MAD2L1,NPM1,TPX2,PA2G4,MCM7,H2BC4,BCAT2,NDUFAF3,KRT7,MXI1,RAB11FIP1,H2AC20,TUBA1B,HNRNPA1,PTMA,PTGES2,ANXA2,RAD23B,KRT19,H2BC21,RBMX,EXOSC2,NINJ1,SRM,PCNA,PAICS,CD44,HMGA1,EEF1D,H2AX,TUBA1C,POLR2E,PHB,PHGDH,S100A2
TISSUES	BTO:0003091	Urogenital system	117	7090	0.17	0.5	2.73e-05	9606.ENSP00000054950,9606.ENSP00000215754,9606.ENSP00000216129,9606.ENSP00000219169,9606.ENSP00000221566,9606.ENSP00000228251,9606.ENSP00000235382,9606.ENSP00000248098,9606.ENSP00000250024,9606.ENSP00000250092,9606.ENSP00000250896,9606.ENSP00000252599,9606.ENSP00000255120,9606.ENSP00000261366,9606.ENSP00000262105,9606.ENSP00000262507,9606.ENSP00000263246,9606.ENSP00000263382,9606.ENSP00000264279,…	RCN1,MIF,TTLL12,NUTF2,SGTA,YBX3,RGS2,JPT2,E2F8,CD68,MKNK2,COLGALT1,NASP,LMNB1,MCM4,COQ9,PACSIN2,ASF1B,NOP58,GPAT3,MLPH,ANXA3,DEPDC1B,ANLN,SLC2A4RG,CDK2,SIGMAR1,PRSS23,NIFK,BUB1B,H2BC5,CIP2A,HMGB2,MAD2L1,NAA15,ABCE1,NPM1,PCLAF,TPX2,RAB8A,PA2G4,PPIH,CDCA7,MCM7,CYCS,METTL1,MPI,EZH2,H2BC4,BCAT2,NDUFAF3,KIF15,KRT7,RAB11FIP1,CDKN3,CMTM7,TUBA1B,NXN,H1-2,EIF4EBP1,HNRNPA1,PTMA,LYAR,TRAF3IP2,ANXA2,STK39,UB…
TISSUES	BTO:0003099	Internal female genital organ	60	2804	0.28	0.56	6.05e-05	9606.ENSP00000054950,9606.ENSP00000215754,9606.ENSP00000221566,9606.ENSP00000228251,9606.ENSP00000235382,9606.ENSP00000250896,9606.ENSP00000255120,9606.ENSP00000261366,9606.ENSP00000262105,9606.ENSP00000263382,9606.ENSP00000264279,9606.ENSP00000264908,9606.ENSP00000265036,9606.ENSP00000266077,9606.ENSP00000266970,9606.ENSP00000280258,9606.ENSP00000287598,9606.ENSP00000289316,9606.ENSP00000296503,…	RCN1,MIF,SGTA,YBX3,RGS2,MKNK2,NASP,LMNB1,MCM4,ASF1B,NOP58,ANXA3,DEPDC1B,SLC2A4RG,CDK2,PRSS23,BUB1B,H2BC5,HMGB2,NAA15,ABCE1,NPM1,MCM7,H2BC4,BCAT2,KRT7,TUBA1B,NXN,H1-2,EIF4EBP1,HNRNPA1,PTMA,TRAF3IP2,ANXA2,UBE2C,H2BC12,ADAM15,RAD23B,H3C12,CUX1,KRT19,H2BC21,RBMX,CDC20,PCNA,MTHFD2,KIF20A,ARL4A,PAICS,PYCR1,CD44,HMGA1,H2AX,TUBA1C,TK1,MYC,H4C1,PDLIM5,MCM3,TPM4
TISSUES	BTO:0000203	Respiratory system	42	1707	0.35	0.57	0.00017	9606.ENSP00000215754,9606.ENSP00000221566,9606.ENSP00000228251,9606.ENSP00000255120,9606.ENSP00000280258,9606.ENSP00000296509,9606.ENSP00000296930,9606.ENSP00000300403,9606.ENSP00000302886,9606.ENSP00000307288,9606.ENSP00000321744,9606.ENSP00000322991,9606.ENSP00000323076,9606.ENSP00000329243,9606.ENSP00000331152,9606.ENSP00000331342,9606.ENSP00000332194,9606.ENSP00000336799,9606.ENSP00000341826,…	MIF,SGTA,YBX3,NASP,PRSS23,MAD2L1,NPM1,TPX2,PA2G4,MCM7,H2BC4,BCAT2,NDUFAF3,KRT7,MXI1,RAB11FIP1,H2AC20,TUBA1B,HNRNPA1,PTMA,PTGES2,ANXA2,RAD23B,KRT19,H2BC21,RBMX,EXOSC2,NINJ1,SRM,PCNA,NOP56,PAICS,CD44,HMGA1,EEF1D,H2AX,TUBA1C,POLR2E,PHB,H2BC15,PHGDH,S100A2
TISSUES	BTO:0001368	Thorax	23	640	0.51	0.66	0.00019	9606.ENSP00000219169,9606.ENSP00000250024,9606.ENSP00000264605,9606.ENSP00000276533,9606.ENSP00000277010,9606.ENSP00000295746,9606.ENSP00000307288,9606.ENSP00000324020,9606.ENSP00000336799,9606.ENSP00000344547,9606.ENSP00000352252,9606.ENSP00000353401,9606.ENSP00000353770,9606.ENSP00000355124,9606.ENSP00000359645,9606.ENSP00000361433,9606.ENSP00000367028,9606.ENSP00000377492,9606.ENSP00000399888,…	NUTF2,E2F8,MLPH,GINS4,SIGMAR1,CIP2A,MCM7,KIF15,TUBA1B,PTMA,H3C12,CUX1,RRM2,KRT19,RBMX,EXOSC2,TCOF1,HMMR,HMGA1,MCM10,PHB,RCC1,S100A2
TISSUES	BTO:0001493	Trunk	30	1014	0.43	0.61	0.0002	9606.ENSP00000219169,9606.ENSP00000250024,9606.ENSP00000264605,9606.ENSP00000265340,9606.ENSP00000276533,9606.ENSP00000277010,9606.ENSP00000295746,9606.ENSP00000296930,9606.ENSP00000307288,9606.ENSP00000324020,9606.ENSP00000329243,9606.ENSP00000336799,9606.ENSP00000344547,9606.ENSP00000346032,9606.ENSP00000352252,9606.ENSP00000353401,9606.ENSP00000353770,9606.ENSP00000355124,9606.ENSP00000359645,…	NUTF2,E2F8,MLPH,PITX1,GINS4,SIGMAR1,CIP2A,NPM1,MCM7,KIF15,KRT7,TUBA1B,PTMA,ANXA2,H3C12,CUX1,RRM2,KRT19,RBMX,EXOSC2,TCOF1,HMMR,MTHFD2,CD44,HMGA1,MCM10,CIZ1,PHB,RCC1,S100A2
TISSUES	BTO:0000744	Lymphocytic leukemia cell	18	419	0.59	0.69	0.00024	9606.ENSP00000260947,9606.ENSP00000261366,9606.ENSP00000262105,9606.ENSP00000262965,9606.ENSP00000266970,9606.ENSP00000296930,9606.ENSP00000304895,9606.ENSP00000307288,9606.ENSP00000320147,9606.ENSP00000333277,9606.ENSP00000340691,9606.ENSP00000341826,9606.ENSP00000353401,9606.ENSP00000353770,9606.ENSP00000378699,9606.ENSP00000382595,9606.ENSP00000398632,9606.ENSP00000480987	BARD1,LMNB1,MCM4,TCF3,CDK2,NPM1,IRS1,MCM7,EZH2,H3C13,EIF4EBP1,HNRNPA1,CUX1,RRM2,CDK1,PAICS,CD44,MCM3
TISSUES	BTO:0000176	Carcinoma cell	21	616	0.49	0.56	0.001	9606.ENSP00000265036,9606.ENSP00000277010,9606.ENSP00000296509,9606.ENSP00000296577,9606.ENSP00000300403,9606.ENSP00000302886,9606.ENSP00000329243,9606.ENSP00000346032,9606.ENSP00000348838,9606.ENSP00000349436,9606.ENSP00000353770,9606.ENSP00000355958,9606.ENSP00000361433,9606.ENSP00000361540,9606.ENSP00000377492,9606.ENSP00000378699,9606.ENSP00000398632,9606.ENSP00000412292,9606.ENSP00000471683,…	DEPDC1B,SIGMAR1,MAD2L1,ABCE1,TPX2,PA2G4,KRT7,ANXA2,UBE2C,ADAM15,RRM2,DTL,EXOSC2,CDC20,HMMR,CDK1,CD44,DEPDC1,SLC38A5,H2BC17,UBE2T
TISSUES	BTO:0000149	Breast	14	300	0.62	0.61	0.0011	9606.ENSP00000219169,9606.ENSP00000250024,9606.ENSP00000264605,9606.ENSP00000277010,9606.ENSP00000295746,9606.ENSP00000324020,9606.ENSP00000355124,9606.ENSP00000359645,9606.ENSP00000361433,9606.ENSP00000377492,9606.ENSP00000399888,9606.ENSP00000479488,9606.ENSP00000497402,9606.ENSP00000499289	NUTF2,E2F8,MLPH,SIGMAR1,CIP2A,KIF15,KRT19,RBMX,EXOSC2,HMMR,HMGA1,PHB,RCC1,S100A2
TISSUES	BTO:0000759	Liver	46	2125	0.29	0.47	0.0011	9606.ENSP00000054950,9606.ENSP00000215754,9606.ENSP00000250092,9606.ENSP00000255120,9606.ENSP00000261366,9606.ENSP00000262507,9606.ENSP00000265748,9606.ENSP00000266077,9606.ENSP00000277010,9606.ENSP00000296503,9606.ENSP00000296930,9606.ENSP00000300403,9606.ENSP00000300935,9606.ENSP00000302886,9606.ENSP00000304895,9606.ENSP00000307705,9606.ENSP00000307786,9606.ENSP00000319531,9606.ENSP00000329243,…	RCN1,MIF,CD68,NASP,LMNB1,COQ9,ANLN,SLC2A4RG,SIGMAR1,HMGB2,NPM1,TPX2,RAB8A,PA2G4,IRS1,H1-4,CYCS,GCSH,KRT7,TUBA1B,EIF4EBP1,HNRNPA1,PTMA,ANXA2,RAD23B,KRT19,H2BC21,RBMX,CDC20,HSD17B8,PCNA,NOP56,MTHFD2,PAICS,CD44,HMGA1,PAPSS2,RFC5,EEF1D,SLC16A1,TUBA1C,PHB,PDLIM5,H4C5,PHGDH,RCC1
TISSUES	BTO:0001489	Whole body	175	13099	0.08	0.37	0.0011	9606.ENSP00000054950,9606.ENSP00000215368,9606.ENSP00000215754,9606.ENSP00000216129,9606.ENSP00000219169,9606.ENSP00000221566,9606.ENSP00000228251,9606.ENSP00000235382,9606.ENSP00000245304,9606.ENSP00000248098,9606.ENSP00000250024,9606.ENSP00000250092,9606.ENSP00000250896,9606.ENSP00000252599,9606.ENSP00000255120,9606.ENSP00000257264,9606.ENSP00000257909,9606.ENSP00000258052,9606.ENSP00000261366,…	RCN1,EFNA2,MIF,TTLL12,NUTF2,SGTA,YBX3,RGS2,RAP2A,JPT2,E2F8,CD68,MKNK2,COLGALT1,NASP,TCN1,TROAP,SMPD2,LMNB1,MCM4,COQ9,PACSIN2,ASF1B,NOP58,GPAT3,MLPH,ANXA3,DEPDC1B,CENPE,PITX1,ANLN,SLC2A4RG,CDK2,GINS4,SIGMAR1,PRSS23,NIFK,BUB1B,H2BC5,CIP2A,CHCHD4,HMGB2,MAD2L1,NAA15,ABCE1,NPM1,LRR1,CENPV,PCLAF,TPX2,RAB8A,PA2G4,CDC25A,IRS1,PPIH,CDCA7,MCM7,H1-4,CYCS,LSM1,METTL1,MPI,GCSH,EZH2,H2BC4,PAQR4,BCAT2,NDUFAF3,K…
TISSUES	BTO:0000000	Tissues, cell types and enzyme sources	194	15199	0.06	0.36	0.0013	9606.ENSP00000054950,9606.ENSP00000173527,9606.ENSP00000204517,9606.ENSP00000215368,9606.ENSP00000215754,9606.ENSP00000216129,9606.ENSP00000219169,9606.ENSP00000221566,9606.ENSP00000228251,9606.ENSP00000235382,9606.ENSP00000245304,9606.ENSP00000248098,9606.ENSP00000250024,9606.ENSP00000250056,9606.ENSP00000250092,9606.ENSP00000250896,9606.ENSP00000252599,9606.ENSP00000255120,9606.ENSP00000257264,…	RCN1,ISOC1,TFAP4,EFNA2,MIF,TTLL12,NUTF2,SGTA,YBX3,RGS2,RAP2A,JPT2,E2F8,PIMREG,CD68,MKNK2,COLGALT1,NASP,TCN1,TROAP,SMPD2,BARD1,LMNB1,MCM4,COQ9,TCF3,PACSIN2,ASF1B,NOP58,GPAT3,MLPH,ANXA3,DEPDC1B,CENPE,PITX1,ANLN,SLC2A4RG,CDK2,GINS4,SIGMAR1,PRSS23,NIFK,BUB1B,H2BC5,CIP2A,CHCHD4,HMGB2,MAD2L1,NAA15,ABCE1,NPM1,LRR1,CENPV,PCLAF,TPX2,RAB8A,PA2G4,CDC25A,IRS1,DESI2,PPIH,CDCA7,C11orf24,MCM7,H1-4,CYCS,LSM1,MET…
TISSUES	BTO:0001491	Viscus	89	5378	0.17	0.41	0.0015	9606.ENSP00000054950,9606.ENSP00000215754,9606.ENSP00000219169,9606.ENSP00000228251,9606.ENSP00000235382,9606.ENSP00000248098,9606.ENSP00000250092,9606.ENSP00000250896,9606.ENSP00000252599,9606.ENSP00000255120,9606.ENSP00000261366,9606.ENSP00000262507,9606.ENSP00000263246,9606.ENSP00000264409,9606.ENSP00000264605,9606.ENSP00000265748,9606.ENSP00000266077,9606.ENSP00000277010,9606.ENSP00000295767,…	RCN1,MIF,NUTF2,YBX3,RGS2,JPT2,CD68,MKNK2,COLGALT1,NASP,LMNB1,COQ9,PACSIN2,GPAT3,MLPH,ANLN,SLC2A4RG,SIGMAR1,CHCHD4,HMGB2,ABCE1,NPM1,PCLAF,TPX2,RAB8A,PA2G4,IRS1,CDCA7,MCM7,H1-4,CYCS,METTL1,MPI,GCSH,EZH2,H2BC4,KRT7,RAB11FIP1,H3C13,TUBA1B,H1-2,EIF4EBP1,HNRNPA1,PTMA,PTGES2,TRAF3IP2,ANXA2,H2BC12,ADAM15,RAD23B,H3C12,CUX1,LRRCC1,RRM2,KRT19,H2BC21,H3C10,RBMX,CDC20,CDCA8,HSD17B8,TCOF1,H4C3,PCNA,E2F4,NOP56,…
TISSUES	BTO:0000586	Colonic cancer cell	13	280	0.62	0.56	0.0022	9606.ENSP00000228251,9606.ENSP00000261366,9606.ENSP00000264908,9606.ENSP00000296577,9606.ENSP00000296930,9606.ENSP00000329243,9606.ENSP00000341826,9606.ENSP00000346032,9606.ENSP00000355124,9606.ENSP00000361540,9606.ENSP00000368686,9606.ENSP00000384949,9606.ENSP00000398632	YBX3,LMNB1,ANXA3,ABCE1,NPM1,KRT7,HNRNPA1,ANXA2,KRT19,CDC20,E2F4,PYCR1,CD44
TISSUES	BTO:0000604	Adenocarcinoma cell	19	568	0.48	0.51	0.0025	9606.ENSP00000265036,9606.ENSP00000277010,9606.ENSP00000296509,9606.ENSP00000296577,9606.ENSP00000300403,9606.ENSP00000302886,9606.ENSP00000329243,9606.ENSP00000346032,9606.ENSP00000349436,9606.ENSP00000353770,9606.ENSP00000355958,9606.ENSP00000361433,9606.ENSP00000361540,9606.ENSP00000377492,9606.ENSP00000378699,9606.ENSP00000398632,9606.ENSP00000412292,9606.ENSP00000471683,9606.ENSP00000477527	DEPDC1B,SIGMAR1,MAD2L1,ABCE1,TPX2,PA2G4,KRT7,ANXA2,ADAM15,RRM2,DTL,EXOSC2,CDC20,HMMR,CDK1,CD44,DEPDC1,SLC38A5,H2BC17
TISSUES	BTO:0000254	Female reproductive gland	57	3017	0.23	0.41	0.0029	9606.ENSP00000054950,9606.ENSP00000219169,9606.ENSP00000228251,9606.ENSP00000248098,9606.ENSP00000250024,9606.ENSP00000255120,9606.ENSP00000262105,9606.ENSP00000262507,9606.ENSP00000263382,9606.ENSP00000264605,9606.ENSP00000265748,9606.ENSP00000266077,9606.ENSP00000277010,9606.ENSP00000295746,9606.ENSP00000296509,9606.ENSP00000296543,9606.ENSP00000296930,9606.ENSP00000300403,9606.ENSP00000302886,…	RCN1,NUTF2,YBX3,JPT2,E2F8,NASP,MCM4,COQ9,ASF1B,MLPH,ANLN,SLC2A4RG,SIGMAR1,CIP2A,MAD2L1,NAA15,NPM1,TPX2,PA2G4,MCM7,CYCS,MPI,EZH2,H2BC4,NDUFAF3,KIF15,KRT7,CDKN3,TUBA1B,HNRNPA1,PTMA,LYAR,ANXA2,RAD23B,RRM2,KRT19,DTL,H2BC21,RBMX,EXOSC2,CDC20,NOP56,HMMR,PAICS,HMGA1,PHLDB2,MCM10,CIZ1,SLC16A1,TUBA1C,MYC,PHB,MCM3,PHGDH,TPM4,RCC1,S100A2
TISSUES	BTO:0000042	Animal	192	15148	0.06	0.33	0.0035	9606.ENSP00000054950,9606.ENSP00000173527,9606.ENSP00000204517,9606.ENSP00000215368,9606.ENSP00000215754,9606.ENSP00000216129,9606.ENSP00000219169,9606.ENSP00000221566,9606.ENSP00000228251,9606.ENSP00000235382,9606.ENSP00000245304,9606.ENSP00000248098,9606.ENSP00000250024,9606.ENSP00000250056,9606.ENSP00000250092,9606.ENSP00000250896,9606.ENSP00000252599,9606.ENSP00000255120,9606.ENSP00000257264,…	RCN1,ISOC1,TFAP4,EFNA2,MIF,TTLL12,NUTF2,SGTA,YBX3,RGS2,RAP2A,JPT2,E2F8,PIMREG,CD68,MKNK2,COLGALT1,NASP,TCN1,TROAP,SMPD2,BARD1,LMNB1,MCM4,COQ9,PACSIN2,ASF1B,NOP58,GPAT3,MLPH,ANXA3,DEPDC1B,CENPE,PITX1,ANLN,SLC2A4RG,CDK2,GINS4,SIGMAR1,PRSS23,NIFK,BUB1B,H2BC5,CIP2A,CHCHD4,HMGB2,MAD2L1,NAA15,ABCE1,NPM1,LRR1,CENPV,PCLAF,TPX2,RAB8A,PA2G4,CDC25A,IRS1,DESI2,PPIH,CDCA7,C11orf24,MCM7,H1-4,CYCS,LSM1,METTL1,M…
TISSUES	BTO:0000855	Lymph	10	177	0.71	0.55	0.0035	9606.ENSP00000303706,9606.ENSP00000336799,9606.ENSP00000341826,9606.ENSP00000361540,9606.ENSP00000384949,9606.ENSP00000399888,9606.ENSP00000443475,9606.ENSP00000468425,9606.ENSP00000480987,9606.ENSP00000493382	CDC25A,TUBA1B,HNRNPA1,CDC20,PYCR1,HMGA1,TUBA1C,TK1,MCM3,PHGDH
TISSUES	BTO:0000775	Lymphocyte	21	698	0.43	0.47	0.0036	9606.ENSP00000261366,9606.ENSP00000277010,9606.ENSP00000296930,9606.ENSP00000332194,9606.ENSP00000341826,9606.ENSP00000346032,9606.ENSP00000347168,9606.ENSP00000358151,9606.ENSP00000366974,9606.ENSP00000367034,9606.ENSP00000378699,9606.ENSP00000382595,9606.ENSP00000398632,9606.ENSP00000399888,9606.ENSP00000410059,9606.ENSP00000462667,9606.ENSP00000478887,9606.ENSP00000479106,9606.ENSP00000479461,…	LMNB1,SIGMAR1,NPM1,H2AC20,HNRNPA1,ANXA2,H4C11,H2BC21,H4C2,H4C3,CDK1,PAICS,CD44,HMGA1,EEF1D,H4C14,MYC,H4C1,H4C4,H4C5,PHGDH
TISSUES	BTO:0000345	Digestive gland	54	2881	0.23	0.38	0.0051	9606.ENSP00000054950,9606.ENSP00000215754,9606.ENSP00000248098,9606.ENSP00000250092,9606.ENSP00000255120,9606.ENSP00000261366,9606.ENSP00000262507,9606.ENSP00000265748,9606.ENSP00000266077,9606.ENSP00000277010,9606.ENSP00000296503,9606.ENSP00000296930,9606.ENSP00000300403,9606.ENSP00000300935,9606.ENSP00000302886,9606.ENSP00000304895,9606.ENSP00000307705,9606.ENSP00000307786,9606.ENSP00000319531,…	RCN1,MIF,JPT2,CD68,NASP,LMNB1,COQ9,ANLN,SLC2A4RG,SIGMAR1,HMGB2,NPM1,TPX2,RAB8A,PA2G4,IRS1,H1-4,CYCS,GCSH,EZH2,NDUFAF3,KRT7,TUBA1B,EIF4EBP1,HNRNPA1,PTMA,PTGES2,ANXA2,H2BC12,RAD23B,CUX1,KRT19,H2BC21,RBMX,CDC20,HSD17B8,PCNA,NOP56,MTHFD2,PAICS,CD44,HMGA1,PAPSS2,RFC5,EEF1D,SLC16A1,TUBA1C,H2BC18,PHB,PDLIM5,MCM3,H4C5,PHGDH,RCC1
TISSUES	BTO:0000634	Integument	43	2112	0.26	0.39	0.0054	9606.ENSP00000215754,9606.ENSP00000250092,9606.ENSP00000262507,9606.ENSP00000263246,9606.ENSP00000264279,9606.ENSP00000264605,9606.ENSP00000296503,9606.ENSP00000296930,9606.ENSP00000300935,9606.ENSP00000302886,9606.ENSP00000307288,9606.ENSP00000307786,9606.ENSP00000322991,9606.ENSP00000327459,9606.ENSP00000329243,9606.ENSP00000336799,9606.ENSP00000341826,9606.ENSP00000344547,9606.ENSP00000346032,…	MIF,CD68,COQ9,PACSIN2,NOP58,MLPH,HMGB2,NPM1,RAB8A,PA2G4,MCM7,CYCS,BCAT2,APOBEC3B,KRT7,TUBA1B,HNRNPA1,PTMA,ANXA2,LRRCC1,RRM2,KRT19,PSRC1,CDC20,CDCA8,NINJ1,SRM,TCOF1,KIF20A,CDK1,ARL4A,CD44,HMGA1,PHLDB2,RFC5,EEF1D,SEPTIN11,TUBA1C,AUNIP,TK1,PDLIM5,TPM4,S100A2
TISSUES	BTO:0000431	Excretory gland	32	1385	0.32	0.41	0.0055	9606.ENSP00000219169,9606.ENSP00000228251,9606.ENSP00000250024,9606.ENSP00000264409,9606.ENSP00000264605,9606.ENSP00000277010,9606.ENSP00000295746,9606.ENSP00000296930,9606.ENSP00000307786,9606.ENSP00000314441,9606.ENSP00000324020,9606.ENSP00000329243,9606.ENSP00000336799,9606.ENSP00000341826,9606.ENSP00000345984,9606.ENSP00000346032,9606.ENSP00000349436,9606.ENSP00000355124,9606.ENSP00000359645,…	NUTF2,YBX3,E2F8,GPAT3,MLPH,SIGMAR1,CIP2A,NPM1,CYCS,METTL1,KIF15,KRT7,TUBA1B,HNRNPA1,TRAF3IP2,ANXA2,ADAM15,KRT19,RBMX,EXOSC2,CDCA8,E2F4,NOP56,HMMR,CD44,HMGA1,TUBA1C,AUNIP,PHB,PHGDH,RCC1,S100A2
TISSUES	BTO:0000426	Erythroleukemia cell	11	244	0.61	0.46	0.0083	9606.ENSP00000261366,9606.ENSP00000262965,9606.ENSP00000296930,9606.ENSP00000307786,9606.ENSP00000320147,9606.ENSP00000340691,9606.ENSP00000341826,9606.ENSP00000368686,9606.ENSP00000378699,9606.ENSP00000478887,9606.ENSP00000481380	LMNB1,TCF3,NPM1,CYCS,EZH2,EIF4EBP1,HNRNPA1,E2F4,CDK1,MYC,CCNA2
TISSUES	BTO:0000089	Blood	38	1824	0.27	0.37	0.0089	9606.ENSP00000215754,9606.ENSP00000228251,9606.ENSP00000250092,9606.ENSP00000250896,9606.ENSP00000261366,9606.ENSP00000264279,9606.ENSP00000264908,9606.ENSP00000277010,9606.ENSP00000289316,9606.ENSP00000296930,9606.ENSP00000299736,9606.ENSP00000332194,9606.ENSP00000336799,9606.ENSP00000340691,9606.ENSP00000341826,9606.ENSP00000346032,9606.ENSP00000347168,9606.ENSP00000348278,9606.ENSP00000352252,…	MIF,YBX3,CD68,MKNK2,LMNB1,NOP58,ANXA3,SIGMAR1,H2BC5,NPM1,CENPV,H2AC20,TUBA1B,EIF4EBP1,HNRNPA1,ANXA2,H4C11,STK39,H3C12,KRT19,H2BC21,H4C2,H4C3,CDK1,PAICS,CD44,HMGA1,EEF1D,SEPTIN11,H4C14,MYC,H4C1,H4C4,PDLIM5,H4C5,PHGDH,TPM4,UBE2T
TISSUES	BTO:0001424	Uterus	27	1117	0.34	0.39	0.0094	9606.ENSP00000215754,9606.ENSP00000221566,9606.ENSP00000250896,9606.ENSP00000262105,9606.ENSP00000264279,9606.ENSP00000264908,9606.ENSP00000280258,9606.ENSP00000289316,9606.ENSP00000296577,9606.ENSP00000307288,9606.ENSP00000336799,9606.ENSP00000337443,9606.ENSP00000339566,9606.ENSP00000341826,9606.ENSP00000344547,9606.ENSP00000345984,9606.ENSP00000348838,9606.ENSP00000349430,9606.ENSP00000350708,…	MIF,SGTA,MKNK2,MCM4,NOP58,ANXA3,PRSS23,H2BC5,ABCE1,MCM7,TUBA1B,NXN,H1-2,HNRNPA1,PTMA,TRAF3IP2,UBE2C,H2BC12,RAD23B,H3C12,RBMX,MTHFD2,KIF20A,CD44,HMGA1,MYC,MCM3
TISSUES	BTO:0000583	Bone marrow cancer cell	15	442	0.48	0.42	0.0104	9606.ENSP00000261366,9606.ENSP00000262965,9606.ENSP00000296930,9606.ENSP00000303706,9606.ENSP00000307786,9606.ENSP00000320147,9606.ENSP00000340691,9606.ENSP00000341826,9606.ENSP00000355124,9606.ENSP00000361540,9606.ENSP00000368686,9606.ENSP00000377492,9606.ENSP00000378699,9606.ENSP00000478887,9606.ENSP00000481380	LMNB1,TCF3,NPM1,CDC25A,CYCS,EZH2,EIF4EBP1,HNRNPA1,KRT19,CDC20,E2F4,HMMR,CDK1,MYC,CCNA2
TISSUES	BTO:0001476	Mitotic cell	3	8	1.53	0.52	0.012	9606.ENSP00000333277,9606.ENSP00000352252,9606.ENSP00000378699	H3C13,H3C12,CDK1
TISSUES	BTO:0000150	Breast cancer cell	9	177	0.66	0.44	0.0129	9606.ENSP00000265036,9606.ENSP00000277010,9606.ENSP00000302886,9606.ENSP00000329243,9606.ENSP00000349436,9606.ENSP00000353770,9606.ENSP00000377492,9606.ENSP00000378699,9606.ENSP00000398632	DEPDC1B,SIGMAR1,PA2G4,KRT7,ADAM15,RRM2,HMMR,CDK1,CD44
TISSUES	BTO:0001546	Chronic lymphocytic leukemia cell	10	222	0.61	0.42	0.0146	9606.ENSP00000261366,9606.ENSP00000262965,9606.ENSP00000266970,9606.ENSP00000296930,9606.ENSP00000307288,9606.ENSP00000320147,9606.ENSP00000333277,9606.ENSP00000340691,9606.ENSP00000378699,9606.ENSP00000398632	LMNB1,TCF3,CDK2,NPM1,MCM7,EZH2,H3C13,EIF4EBP1,CDK1,CD44
TISSUES	BTO:0000751	Leukocyte	23	924	0.35	0.35	0.0177	9606.ENSP00000250896,9606.ENSP00000261366,9606.ENSP00000277010,9606.ENSP00000296930,9606.ENSP00000332194,9606.ENSP00000341826,9606.ENSP00000346032,9606.ENSP00000347168,9606.ENSP00000355124,9606.ENSP00000358151,9606.ENSP00000366974,9606.ENSP00000367034,9606.ENSP00000378699,9606.ENSP00000382595,9606.ENSP00000398632,9606.ENSP00000399888,9606.ENSP00000410059,9606.ENSP00000462667,9606.ENSP00000478887,…	MKNK2,LMNB1,SIGMAR1,NPM1,H2AC20,HNRNPA1,ANXA2,H4C11,KRT19,H2BC21,H4C2,H4C3,CDK1,PAICS,CD44,HMGA1,EEF1D,H4C14,MYC,H4C1,H4C4,H4C5,PHGDH
TISSUES	BTO:0000667	Keratinocyte	7	113	0.75	0.41	0.0198	9606.ENSP00000327459,9606.ENSP00000329243,9606.ENSP00000336799,9606.ENSP00000355124,9606.ENSP00000398632,9606.ENSP00000494125,9606.ENSP00000499289	APOBEC3B,KRT7,TUBA1B,KRT19,CD44,TPM4,S100A2
TISSUES	BTO:0001509	Umbilical vein	6	82	0.82	0.41	0.0223	9606.ENSP00000280258,9606.ENSP00000287598,9606.ENSP00000346032,9606.ENSP00000349436,9606.ENSP00000353401,9606.ENSP00000379898	PRSS23,BUB1B,ANXA2,ADAM15,CUX1,ARL4A
TISSUES	BTO:0000772	Lymphoblast	10	240	0.57	0.37	0.0241	9606.ENSP00000261366,9606.ENSP00000277010,9606.ENSP00000296930,9606.ENSP00000346032,9606.ENSP00000378699,9606.ENSP00000382595,9606.ENSP00000398632,9606.ENSP00000478887,9606.ENSP00000484789,9606.ENSP00000493382	LMNB1,SIGMAR1,NPM1,ANXA2,CDK1,PAICS,CD44,MYC,H4C5,PHGDH
TISSUES	BTO:0001023	Ovary cancer cell	6	84	0.81	0.4	0.0241	9606.ENSP00000261366,9606.ENSP00000329243,9606.ENSP00000339566,9606.ENSP00000341826,9606.ENSP00000493382,9606.ENSP00000494125	LMNB1,KRT7,H1-2,HNRNPA1,PHGDH,TPM4
TISSUES	BTO:0000511	Gastrointestinal tract	36	1816	0.25	0.31	0.0256	9606.ENSP00000219169,9606.ENSP00000261366,9606.ENSP00000295767,9606.ENSP00000296577,9606.ENSP00000296930,9606.ENSP00000302886,9606.ENSP00000306968,9606.ENSP00000307288,9606.ENSP00000331342,9606.ENSP00000336799,9606.ENSP00000340691,9606.ENSP00000341826,9606.ENSP00000344547,9606.ENSP00000345984,9606.ENSP00000346032,9606.ENSP00000349430,9606.ENSP00000352252,9606.ENSP00000353401,9606.ENSP00000353538,…	NUTF2,LMNB1,CHCHD4,ABCE1,NPM1,PA2G4,CDCA7,MCM7,RAB11FIP1,TUBA1B,EIF4EBP1,HNRNPA1,PTMA,TRAF3IP2,ANXA2,H2BC12,H3C12,CUX1,LRRCC1,RRM2,KRT19,RBMX,CDC20,CDCA8,MTHFD2,CDK1,PYCR1,CD44,HMGA1,PAPSS2,SEPTIN11,SLC16A1,TUBA1C,H2BC14,PHB,TPM4
TISSUES	BTO:0000574	Hematopoietic cell	24	1019	0.33	0.32	0.0256	9606.ENSP00000250092,9606.ENSP00000250896,9606.ENSP00000261366,9606.ENSP00000277010,9606.ENSP00000296930,9606.ENSP00000332194,9606.ENSP00000341826,9606.ENSP00000346032,9606.ENSP00000347168,9606.ENSP00000355124,9606.ENSP00000358151,9606.ENSP00000366974,9606.ENSP00000367034,9606.ENSP00000378699,9606.ENSP00000382595,9606.ENSP00000398632,9606.ENSP00000399888,9606.ENSP00000410059,9606.ENSP00000462667,…	CD68,MKNK2,LMNB1,SIGMAR1,NPM1,H2AC20,HNRNPA1,ANXA2,H4C11,KRT19,H2BC21,H4C2,H4C3,CDK1,PAICS,CD44,HMGA1,EEF1D,H4C14,MYC,H4C1,H4C4,H4C5,PHGDH
TISSUES	BTO:0001421	Uterine cervix	11	300	0.52	0.34	0.0321	9606.ENSP00000262105,9606.ENSP00000264908,9606.ENSP00000280258,9606.ENSP00000307288,9606.ENSP00000336799,9606.ENSP00000341826,9606.ENSP00000344547,9606.ENSP00000349430,9606.ENSP00000377617,9606.ENSP00000478887,9606.ENSP00000480987	MCM4,ANXA3,PRSS23,MCM7,TUBA1B,HNRNPA1,PTMA,H2BC12,MTHFD2,MYC,MCM3
TISSUES	BTO:0002840	Bile ductule	2	2	1.95	0.41	0.0326	9606.ENSP00000329243,9606.ENSP00000355124	KRT7,KRT19
TISSUES	BTO:0001078	Placenta	27	1244	0.29	0.3	0.0352	9606.ENSP00000228251,9606.ENSP00000235382,9606.ENSP00000255120,9606.ENSP00000261366,9606.ENSP00000265036,9606.ENSP00000266970,9606.ENSP00000280258,9606.ENSP00000287598,9606.ENSP00000296930,9606.ENSP00000322991,9606.ENSP00000329243,9606.ENSP00000336799,9606.ENSP00000340691,9606.ENSP00000341826,9606.ENSP00000346032,9606.ENSP00000349436,9606.ENSP00000353401,9606.ENSP00000355124,9606.ENSP00000379898,…	YBX3,RGS2,NASP,LMNB1,DEPDC1B,CDK2,PRSS23,BUB1B,NPM1,BCAT2,KRT7,TUBA1B,EIF4EBP1,HNRNPA1,ANXA2,ADAM15,CUX1,KRT19,ARL4A,PAICS,PYCR1,HMGA1,H2AX,TUBA1C,MYC,PDLIM5,TPM4
TISSUES	BTO:0000449	Fetus	28	1318	0.28	0.29	0.0377	9606.ENSP00000228251,9606.ENSP00000235382,9606.ENSP00000255120,9606.ENSP00000261366,9606.ENSP00000265036,9606.ENSP00000266970,9606.ENSP00000280258,9606.ENSP00000287598,9606.ENSP00000296930,9606.ENSP00000322991,9606.ENSP00000329243,9606.ENSP00000336799,9606.ENSP00000340691,9606.ENSP00000341826,9606.ENSP00000346032,9606.ENSP00000349436,9606.ENSP00000353401,9606.ENSP00000355124,9606.ENSP00000368458,…	YBX3,RGS2,NASP,LMNB1,DEPDC1B,CDK2,PRSS23,BUB1B,NPM1,BCAT2,KRT7,TUBA1B,EIF4EBP1,HNRNPA1,ANXA2,ADAM15,CUX1,KRT19,PCNA,ARL4A,PAICS,PYCR1,HMGA1,H2AX,TUBA1C,MYC,PDLIM5,TPM4
TISSUES	BTO:0000522	Gland	101	7004	0.11	0.26	0.0377	9606.ENSP00000054950,9606.ENSP00000215754,9606.ENSP00000219169,9606.ENSP00000221566,9606.ENSP00000228251,9606.ENSP00000245304,9606.ENSP00000248098,9606.ENSP00000250024,9606.ENSP00000250092,9606.ENSP00000250896,9606.ENSP00000252599,9606.ENSP00000255120,9606.ENSP00000261366,9606.ENSP00000262105,9606.ENSP00000262507,9606.ENSP00000263246,9606.ENSP00000263382,9606.ENSP00000264409,9606.ENSP00000264605,…	RCN1,MIF,NUTF2,SGTA,YBX3,RAP2A,JPT2,E2F8,CD68,MKNK2,COLGALT1,NASP,LMNB1,MCM4,COQ9,PACSIN2,ASF1B,GPAT3,MLPH,ANLN,SLC2A4RG,SIGMAR1,CIP2A,HMGB2,MAD2L1,NAA15,NPM1,PCLAF,TPX2,RAB8A,PA2G4,IRS1,CDCA7,MCM7,H1-4,CYCS,LSM1,METTL1,MPI,GCSH,EZH2,H2BC4,NDUFAF3,KIF15,KRT7,CDKN3,TUBA1B,EIF4EBP1,HNRNPA1,PTMA,PTGES2,LYAR,TRAF3IP2,ANXA2,STK39,H2BC12,ADAM15,RAD23B,H3C12,CUX1,RRM2,KRT19,DTL,H2BC21,RBMX,TOE1,EXOSC2,C…
TISSUES	BTO:0001488	Endocrine gland	94	6403	0.12	0.26	0.0377	9606.ENSP00000054950,9606.ENSP00000215754,9606.ENSP00000219169,9606.ENSP00000221566,9606.ENSP00000228251,9606.ENSP00000245304,9606.ENSP00000248098,9606.ENSP00000250024,9606.ENSP00000250092,9606.ENSP00000250896,9606.ENSP00000252599,9606.ENSP00000255120,9606.ENSP00000261366,9606.ENSP00000262105,9606.ENSP00000262507,9606.ENSP00000263246,9606.ENSP00000263382,9606.ENSP00000264605,9606.ENSP00000265748,…	RCN1,MIF,NUTF2,SGTA,YBX3,RAP2A,JPT2,E2F8,CD68,MKNK2,COLGALT1,NASP,LMNB1,MCM4,COQ9,PACSIN2,ASF1B,MLPH,ANLN,SLC2A4RG,SIGMAR1,CIP2A,HMGB2,MAD2L1,NAA15,NPM1,PCLAF,TPX2,RAB8A,PA2G4,IRS1,CDCA7,MCM7,H1-4,CYCS,LSM1,MPI,GCSH,EZH2,H2BC4,NDUFAF3,KIF15,KRT7,CDKN3,TUBA1B,EIF4EBP1,HNRNPA1,PTMA,PTGES2,LYAR,ANXA2,STK39,H2BC12,RAD23B,H3C12,CUX1,RRM2,KRT19,DTL,H2BC21,RBMX,EXOSC2,CDC20,HSD17B8,TCOF1,PCNA,E2F4,NOP56…
TISSUES	BTO:0000058	Alimentary canal	38	2021	0.23	0.28	0.0408	9606.ENSP00000219169,9606.ENSP00000261366,9606.ENSP00000295767,9606.ENSP00000296577,9606.ENSP00000296930,9606.ENSP00000302886,9606.ENSP00000306968,9606.ENSP00000307288,9606.ENSP00000331342,9606.ENSP00000336799,9606.ENSP00000340691,9606.ENSP00000341826,9606.ENSP00000344547,9606.ENSP00000345984,9606.ENSP00000346032,9606.ENSP00000349430,9606.ENSP00000352252,9606.ENSP00000353401,9606.ENSP00000353538,…	NUTF2,LMNB1,CHCHD4,ABCE1,NPM1,PA2G4,CDCA7,MCM7,RAB11FIP1,TUBA1B,EIF4EBP1,HNRNPA1,PTMA,TRAF3IP2,ANXA2,H2BC12,H3C12,CUX1,LRRCC1,RRM2,KRT19,RBMX,CDC20,CDCA8,NOP56,MTHFD2,CDK1,PYCR1,CD44,HMGA1,PAPSS2,EEF1D,SEPTIN11,SLC16A1,TUBA1C,H2BC14,PHB,TPM4
TISSUES	BTO:0000284	Organism form	45	2542	0.2	0.27	0.0448	9606.ENSP00000228251,9606.ENSP00000235382,9606.ENSP00000255120,9606.ENSP00000261366,9606.ENSP00000265036,9606.ENSP00000265340,9606.ENSP00000266970,9606.ENSP00000280258,9606.ENSP00000285814,9606.ENSP00000287598,9606.ENSP00000296503,9606.ENSP00000296930,9606.ENSP00000318318,9606.ENSP00000322991,9606.ENSP00000329243,9606.ENSP00000333277,9606.ENSP00000336799,9606.ENSP00000340691,9606.ENSP00000341826,…	YBX3,RGS2,NASP,LMNB1,DEPDC1B,PITX1,CDK2,PRSS23,NIFK,BUB1B,HMGB2,NPM1,MPI,BCAT2,KRT7,H3C13,TUBA1B,EIF4EBP1,HNRNPA1,PTGES2,ANXA2,ADAM15,RAD23B,H3C12,CUX1,KRT19,CDCA8,TCOF1,PCNA,CDK1,ARL4A,PAICS,PYCR1,CD44,HMGA1,RACGAP1,PHLDB2,EEF1D,MCM10,SEPTIN11,H2AX,TUBA1C,MYC,PDLIM5,TPM4
TISSUES	BTO:0001090	Mouth	15	532	0.4	0.3	0.0448	9606.ENSP00000248098,9606.ENSP00000264605,9606.ENSP00000265148,9606.ENSP00000287598,9606.ENSP00000296930,9606.ENSP00000344547,9606.ENSP00000346032,9606.ENSP00000349436,9606.ENSP00000353401,9606.ENSP00000358155,9606.ENSP00000398632,9606.ENSP00000399888,9606.ENSP00000445831,9606.ENSP00000479284,9606.ENSP00000494125	JPT2,MLPH,CENPE,BUB1B,NPM1,PTMA,ANXA2,ADAM15,CUX1,H2AC18,CD44,HMGA1,H2BC18,H2BU1,TPM4
TISSUES	BTO:0001056	Myeloid leukemia cell	5	67	0.83	0.34	0.0455	9606.ENSP00000306528,9606.ENSP00000307288,9606.ENSP00000345917,9606.ENSP00000398632,9606.ENSP00000478887	DESI2,MCM7,LYAR,CD44,MYC
COMPARTMENTS	GOCC:0005694	Chromosome	70	951	0.82	2.63	1.84e-33	9606.ENSP00000251303,9606.ENSP00000255120,9606.ENSP00000262105,9606.ENSP00000262965,9606.ENSP00000263382,9606.ENSP00000265148,9606.ENSP00000276533,9606.ENSP00000285814,9606.ENSP00000287598,9606.ENSP00000289316,9606.ENSP00000296503,9606.ENSP00000296509,9606.ENSP00000299736,9606.ENSP00000307288,9606.ENSP00000307705,9606.ENSP00000319417,9606.ENSP00000320147,9606.ENSP00000321744,9606.ENSP00000328484,…	SLX1A,NASP,MCM4,TCF3,ASF1B,CENPE,GINS4,NIFK,BUB1B,H2BC5,HMGB2,MAD2L1,CENPV,MCM7,H1-4,SKA3,EZH2,H2BC4,H2AC14,H2AC20,H2AC21,H3C13,H1-2,H4C11,H2BC7,H2BC12,PRIM1,H2AC13,H2AC11,H3C12,H2AC17,DTL,H2BC21,H3C14,H2AC18,H3C10,RBMX,ORC1,CDCA8,H2AC12,H4C2,H2AC6,H4C3,PCNA,E2F4,NABP2,CDK1,H3C15,HMGA1,RFC5,HJURP,MCM10,H2AX,AUNIP,H2BC18,H4C14,H2AC19,H2BC11,H2BC17,H2BC14,MYC,H4C1,H2BU1,H4C4,H3C1,MCM3,H2BC15,H4C5,H…
COMPARTMENTS	GOCC:0043232	Intracellular non-membrane-bounded organelle	115	3309	0.5	1.44	5.8e-30	9606.ENSP00000251303,9606.ENSP00000255120,9606.ENSP00000260947,9606.ENSP00000261366,9606.ENSP00000262105,9606.ENSP00000262965,9606.ENSP00000263382,9606.ENSP00000264279,9606.ENSP00000265148,9606.ENSP00000265748,9606.ENSP00000266970,9606.ENSP00000276533,9606.ENSP00000285814,9606.ENSP00000287598,9606.ENSP00000289316,9606.ENSP00000296503,9606.ENSP00000296509,9606.ENSP00000296930,9606.ENSP00000299736,…	SLX1A,NASP,BARD1,LMNB1,MCM4,TCF3,ASF1B,NOP58,CENPE,ANLN,CDK2,GINS4,NIFK,BUB1B,H2BC5,HMGB2,MAD2L1,NPM1,CENPV,TPX2,RAB8A,PA2G4,MCM7,H1-4,LSM1,METTL1,SKA3,EZH2,H2BC4,KIF15,H2AC14,KRT7,MXI1,H2AC20,H2AC21,H3C13,TUBA1B,H1-2,LYAR,ANXA2,H4C11,H2BC7,H2BC12,PRIM1,H2AC13,H2AC11,H3C12,H2AC17,LRRCC1,KRT19,DTL,H2BC21,H3C14,H2AC18,H3C10,PSRC1,RBMX,CEP55,ORC1,EXOSC2,CDC20,CDCA8,H2AC12,H4C2,H2AC6,TCOF1,H4C3,PCNA,…
COMPARTMENTS	GOCC:0032993	protein-DNA complex	36	198	1.21	4.17	4.42e-28	9606.ENSP00000262105,9606.ENSP00000276533,9606.ENSP00000289316,9606.ENSP00000296930,9606.ENSP00000307288,9606.ENSP00000321744,9606.ENSP00000332194,9606.ENSP00000333277,9606.ENSP00000347168,9606.ENSP00000348924,9606.ENSP00000349430,9606.ENSP00000350491,9606.ENSP00000352252,9606.ENSP00000358151,9606.ENSP00000358154,9606.ENSP00000358155,9606.ENSP00000358160,9606.ENSP00000366974,9606.ENSP00000367034,…	MCM4,GINS4,H2BC5,NPM1,MCM7,H2BC4,H2AC20,H3C13,H4C11,H2BC7,H2BC12,PRIM1,H3C12,H2BC21,H3C14,H2AC18,H3C10,H4C2,H4C3,PCNA,H3C15,CDC7,HJURP,MCM10,H2AX,H4C14,H2BC11,H2BC17,H2BC14,H4C1,H4C4,H3C1,MCM3,H2BC15,H4C5,H3C2
COMPARTMENTS	GOCC:0000786	Nucleosome	27	94	1.41	4.66	3.02e-25	9606.ENSP00000289316,9606.ENSP00000321744,9606.ENSP00000332194,9606.ENSP00000333277,9606.ENSP00000347168,9606.ENSP00000348924,9606.ENSP00000349430,9606.ENSP00000352252,9606.ENSP00000358151,9606.ENSP00000358154,9606.ENSP00000358155,9606.ENSP00000358160,9606.ENSP00000366974,9606.ENSP00000367034,9606.ENSP00000385479,9606.ENSP00000414109,9606.ENSP00000434024,9606.ENSP00000462667,9606.ENSP00000476136,…	H2BC5,H2BC4,H2AC20,H3C13,H4C11,H2BC7,H2BC12,H3C12,H2BC21,H3C14,H2AC18,H3C10,H4C2,H4C3,H3C15,HJURP,H2AX,H4C14,H2BC11,H2BC17,H2BC14,H4C1,H4C4,H3C1,H2BC15,H4C5,H3C2
COMPARTMENTS	GOCC:0005634	Nucleus	130	4787	0.39	1.14	3.02e-25	9606.ENSP00000204517,9606.ENSP00000215754,9606.ENSP00000219169,9606.ENSP00000221566,9606.ENSP00000228251,9606.ENSP00000235382,9606.ENSP00000248098,9606.ENSP00000250024,9606.ENSP00000250056,9606.ENSP00000250896,9606.ENSP00000251303,9606.ENSP00000255120,9606.ENSP00000260947,9606.ENSP00000261366,9606.ENSP00000262105,9606.ENSP00000262965,9606.ENSP00000263382,9606.ENSP00000264279,9606.ENSP00000265148,…	TFAP4,MIF,NUTF2,SGTA,YBX3,RGS2,JPT2,E2F8,PIMREG,MKNK2,SLX1A,NASP,BARD1,LMNB1,MCM4,TCF3,ASF1B,NOP58,CENPE,PITX1,ANLN,SLC2A4RG,CDK2,GINS4,SIGMAR1,NIFK,BUB1B,H2BC5,HMGB2,MAD2L1,NAA15,NPM1,CENPV,PCLAF,TPX2,PA2G4,CDC25A,IRS1,PPIH,CDCA7,MCM7,H1-4,CYCS,LSM1,METTL1,EZH2,H2BC4,APOBEC3B,H2AC14,KRT7,MXI1,H2AC20,H2AC21,H3C13,H1-2,HNRNPA1,PTMA,LYAR,ANXA2,H4C11,UBE2C,H2BC7,H2BC12,PRIM1,RAD23B,H2AC13,H2AC11,H3C…
COMPARTMENTS	GOCC:0000785	Chromatin	40	476	0.88	2.38	4.07e-20	9606.ENSP00000255120,9606.ENSP00000262965,9606.ENSP00000263382,9606.ENSP00000289316,9606.ENSP00000307288,9606.ENSP00000307705,9606.ENSP00000320147,9606.ENSP00000321744,9606.ENSP00000332194,9606.ENSP00000333277,9606.ENSP00000339566,9606.ENSP00000347168,9606.ENSP00000348924,9606.ENSP00000349430,9606.ENSP00000352252,9606.ENSP00000358151,9606.ENSP00000358154,9606.ENSP00000358155,9606.ENSP00000358160,…	NASP,TCF3,ASF1B,H2BC5,MCM7,H1-4,EZH2,H2BC4,H2AC20,H3C13,H1-2,H4C11,H2BC7,H2BC12,H3C12,H2BC21,H3C14,H2AC18,H3C10,RBMX,H4C2,H4C3,PCNA,E2F4,H3C15,HMGA1,HJURP,H2AX,H4C14,H2BC11,H2BC17,H2BC14,MYC,H4C1,H4C4,H3C1,H2BC15,H4C5,H3C2,RCC1
COMPARTMENTS	GOCC:0031981	Nuclear lumen	72	1850	0.54	1.42	3.84e-19	9606.ENSP00000219169,9606.ENSP00000250896,9606.ENSP00000251303,9606.ENSP00000260947,9606.ENSP00000261366,9606.ENSP00000262105,9606.ENSP00000262965,9606.ENSP00000264279,9606.ENSP00000266970,9606.ENSP00000276533,9606.ENSP00000285814,9606.ENSP00000289316,9606.ENSP00000296930,9606.ENSP00000302886,9606.ENSP00000303706,9606.ENSP00000304895,9606.ENSP00000306614,9606.ENSP00000307288,9606.ENSP00000314441,…	NUTF2,MKNK2,SLX1A,BARD1,LMNB1,MCM4,TCF3,NOP58,CDK2,GINS4,NIFK,H2BC5,NPM1,PA2G4,CDC25A,IRS1,PPIH,MCM7,METTL1,EZH2,H2BC4,MXI1,H2AC20,H3C13,HNRNPA1,LYAR,H4C11,H2BC12,PRIM1,H3C12,DTL,H2BC21,H2AC18,H3C10,ORC1,TOE1,EXOSC2,CDCA8,H4C2,TCOF1,H4C3,PCNA,E2F4,NOP56,CDK1,ARL4A,CDC7,HMGA1,EEF1D,HJURP,MCM10,H2AX,TRERF1,H2BC18,H4C14,H2BC11,H2BC17,H2BC14,POLR2E,MYC,H4C1,H2BU1,H4C4,PHB,H3C1,MCM3,CCNA2,H2BC15,H4C5,…
COMPARTMENTS	GOCC:0043226	Organelle	178	10113	0.2	0.75	1e-17	9606.ENSP00000054950,9606.ENSP00000204517,9606.ENSP00000215754,9606.ENSP00000219169,9606.ENSP00000221566,9606.ENSP00000228251,9606.ENSP00000235382,9606.ENSP00000245304,9606.ENSP00000248098,9606.ENSP00000250024,9606.ENSP00000250056,9606.ENSP00000250092,9606.ENSP00000250896,9606.ENSP00000251303,9606.ENSP00000252599,9606.ENSP00000255120,9606.ENSP00000257264,9606.ENSP00000260947,9606.ENSP00000261366,…	RCN1,TFAP4,MIF,NUTF2,SGTA,YBX3,RGS2,RAP2A,JPT2,E2F8,PIMREG,CD68,MKNK2,SLX1A,COLGALT1,NASP,TCN1,BARD1,LMNB1,MCM4,COQ9,TCF3,PACSIN2,ASF1B,NOP58,GPAT3,MLPH,ANXA3,CENPE,PITX1,ANLN,SLC2A4RG,CDK2,GINS4,SIGMAR1,PRSS23,NIFK,BUB1B,H2BC5,CHCHD4,HMGB2,MAD2L1,NAA15,ABCE1,NPM1,CENPV,PCLAF,TPX2,RAB8A,PA2G4,CDC25A,IRS1,PPIH,CDCA7,MCM7,H1-4,CYCS,LSM1,METTL1,MPI,SKA3,GCSH,EZH2,H2BC4,BCAT2,NDUFAF3,KIF15,APOBEC3B,H…
COMPARTMENTS	GOCC:0043229	Intracellular organelle	173	9609	0.21	0.76	1.11e-17	9606.ENSP00000054950,9606.ENSP00000204517,9606.ENSP00000215754,9606.ENSP00000219169,9606.ENSP00000221566,9606.ENSP00000228251,9606.ENSP00000235382,9606.ENSP00000245304,9606.ENSP00000248098,9606.ENSP00000250024,9606.ENSP00000250056,9606.ENSP00000250092,9606.ENSP00000250896,9606.ENSP00000251303,9606.ENSP00000252599,9606.ENSP00000255120,9606.ENSP00000257264,9606.ENSP00000260947,9606.ENSP00000261366,…	RCN1,TFAP4,MIF,NUTF2,SGTA,YBX3,RGS2,RAP2A,JPT2,E2F8,PIMREG,CD68,MKNK2,SLX1A,COLGALT1,NASP,TCN1,BARD1,LMNB1,MCM4,COQ9,TCF3,PACSIN2,ASF1B,NOP58,GPAT3,ANXA3,CENPE,PITX1,ANLN,SLC2A4RG,CDK2,GINS4,SIGMAR1,NIFK,BUB1B,H2BC5,CHCHD4,HMGB2,MAD2L1,NAA15,ABCE1,NPM1,CENPV,PCLAF,TPX2,RAB8A,PA2G4,CDC25A,IRS1,PPIH,CDCA7,MCM7,H1-4,CYCS,LSM1,METTL1,SKA3,GCSH,EZH2,H2BC4,BCAT2,NDUFAF3,KIF15,APOBEC3B,H2AC14,KRT7,MXI1,…
COMPARTMENTS	GOCC:0005622	Intracellular	190	11512	0.17	0.7	1.82e-17	9606.ENSP00000054950,9606.ENSP00000204517,9606.ENSP00000215754,9606.ENSP00000216129,9606.ENSP00000219169,9606.ENSP00000221566,9606.ENSP00000228251,9606.ENSP00000235382,9606.ENSP00000245304,9606.ENSP00000248098,9606.ENSP00000250024,9606.ENSP00000250056,9606.ENSP00000250092,9606.ENSP00000250896,9606.ENSP00000251303,9606.ENSP00000252599,9606.ENSP00000255120,9606.ENSP00000257264,9606.ENSP00000257909,…	RCN1,TFAP4,MIF,TTLL12,NUTF2,SGTA,YBX3,RGS2,RAP2A,JPT2,E2F8,PIMREG,CD68,MKNK2,SLX1A,COLGALT1,NASP,TCN1,TROAP,BARD1,LMNB1,MCM4,COQ9,TCF3,PACSIN2,ASF1B,NOP58,GPAT3,MLPH,ANXA3,CENPE,PITX1,ANLN,SLC2A4RG,CDK2,GINS4,SIGMAR1,NIFK,BUB1B,H2BC5,CIP2A,CHCHD4,HMGB2,MAD2L1,NAA15,ABCE1,NPM1,LRR1,CENPV,PCLAF,TPX2,RAB8A,PA2G4,CDC25A,IRS1,PPIH,CDCA7,MCM7,H1-4,CYCS,LSM1,METTL1,MPI,SKA3,GCSH,EZH2,H2BC4,BCAT2,NDUFAF3…
COMPARTMENTS	GOCC:0070013	Intracellular organelle lumen	87	2902	0.43	1.13	6.13e-17	9606.ENSP00000054950,9606.ENSP00000215754,9606.ENSP00000219169,9606.ENSP00000250896,9606.ENSP00000251303,9606.ENSP00000252599,9606.ENSP00000257264,9606.ENSP00000260947,9606.ENSP00000261366,9606.ENSP00000262105,9606.ENSP00000262965,9606.ENSP00000264279,9606.ENSP00000266970,9606.ENSP00000276533,9606.ENSP00000285814,9606.ENSP00000289316,9606.ENSP00000295767,9606.ENSP00000296577,9606.ENSP00000296930,…	RCN1,MIF,NUTF2,MKNK2,SLX1A,COLGALT1,TCN1,BARD1,LMNB1,MCM4,TCF3,NOP58,CDK2,GINS4,NIFK,H2BC5,CHCHD4,ABCE1,NPM1,PA2G4,CDC25A,IRS1,PPIH,MCM7,CYCS,METTL1,GCSH,EZH2,H2BC4,BCAT2,MXI1,H2AC20,H3C13,HNRNPA1,PTGES2,LYAR,ANXA2,H4C11,H2BC12,PRIM1,H3C12,DTL,H2BC21,H2AC18,H3C10,ORC1,TOE1,EXOSC2,CDCA8,HSD17B8,H4C2,TCOF1,H4C3,PCNA,E2F4,NOP56,MTHFD2,CDK1,ARL4A,PYCR1,CDC7,HMGA1,EEF1D,HJURP,MCM10,H2AX,TRERF1,H2BC18,…
COMPARTMENTS	GOCC:0043231	Intracellular membrane-bounded organelle	156	8162	0.24	0.79	1.02e-16	9606.ENSP00000054950,9606.ENSP00000204517,9606.ENSP00000215754,9606.ENSP00000219169,9606.ENSP00000221566,9606.ENSP00000228251,9606.ENSP00000235382,9606.ENSP00000245304,9606.ENSP00000248098,9606.ENSP00000250024,9606.ENSP00000250056,9606.ENSP00000250092,9606.ENSP00000250896,9606.ENSP00000251303,9606.ENSP00000252599,9606.ENSP00000255120,9606.ENSP00000260947,9606.ENSP00000261366,9606.ENSP00000262105,…	RCN1,TFAP4,MIF,NUTF2,SGTA,YBX3,RGS2,RAP2A,JPT2,E2F8,PIMREG,CD68,MKNK2,SLX1A,COLGALT1,NASP,BARD1,LMNB1,MCM4,COQ9,TCF3,PACSIN2,ASF1B,NOP58,GPAT3,ANXA3,CENPE,PITX1,ANLN,SLC2A4RG,CDK2,GINS4,SIGMAR1,NIFK,BUB1B,H2BC5,CHCHD4,HMGB2,MAD2L1,NAA15,ABCE1,NPM1,CENPV,PCLAF,TPX2,RAB8A,PA2G4,CDC25A,IRS1,PPIH,CDCA7,MCM7,H1-4,CYCS,LSM1,METTL1,GCSH,EZH2,H2BC4,BCAT2,NDUFAF3,APOBEC3B,H2AC14,KRT7,MXI1,RAB11FIP1,H2AC20…
COMPARTMENTS	GOCC:0043227	Membrane-bounded organelle	163	9083	0.21	0.74	2.99e-15	9606.ENSP00000054950,9606.ENSP00000204517,9606.ENSP00000215754,9606.ENSP00000219169,9606.ENSP00000221566,9606.ENSP00000228251,9606.ENSP00000235382,9606.ENSP00000245304,9606.ENSP00000248098,9606.ENSP00000250024,9606.ENSP00000250056,9606.ENSP00000250092,9606.ENSP00000250896,9606.ENSP00000251303,9606.ENSP00000252599,9606.ENSP00000255120,9606.ENSP00000257264,9606.ENSP00000260947,9606.ENSP00000261366,…	RCN1,TFAP4,MIF,NUTF2,SGTA,YBX3,RGS2,RAP2A,JPT2,E2F8,PIMREG,CD68,MKNK2,SLX1A,COLGALT1,NASP,TCN1,BARD1,LMNB1,MCM4,COQ9,TCF3,PACSIN2,ASF1B,NOP58,GPAT3,MLPH,ANXA3,CENPE,PITX1,ANLN,SLC2A4RG,CDK2,GINS4,SIGMAR1,NIFK,BUB1B,H2BC5,CHCHD4,HMGB2,MAD2L1,NAA15,ABCE1,NPM1,CENPV,PCLAF,TPX2,RAB8A,PA2G4,CDC25A,IRS1,PPIH,CDCA7,MCM7,H1-4,CYCS,LSM1,METTL1,MPI,GCSH,EZH2,H2BC4,BCAT2,NDUFAF3,APOBEC3B,H2AC14,KRT7,MXI1,RA…
COMPARTMENTS	GOCC:0000228	Nuclear chromosome	24	320	0.83	1.61	8.73e-11	9606.ENSP00000251303,9606.ENSP00000262105,9606.ENSP00000276533,9606.ENSP00000285814,9606.ENSP00000307288,9606.ENSP00000332194,9606.ENSP00000347168,9606.ENSP00000350491,9606.ENSP00000352252,9606.ENSP00000358155,9606.ENSP00000358160,9606.ENSP00000360623,9606.ENSP00000366974,9606.ENSP00000367034,9606.ENSP00000368458,9606.ENSP00000418268,9606.ENSP00000462667,9606.ENSP00000479106,9606.ENSP00000479461,…	SLX1A,MCM4,GINS4,NIFK,MCM7,H2AC20,H4C11,PRIM1,H3C12,H2AC18,H3C10,ORC1,H4C2,H4C3,PCNA,MCM10,H4C14,H4C1,H4C4,H3C1,MCM3,H4C5,H3C2,RCC1
COMPARTMENTS	GOCC:0032991	Protein-containing complex	105	5325	0.25	0.69	5.51e-09	9606.ENSP00000204517,9606.ENSP00000219169,9606.ENSP00000221566,9606.ENSP00000251303,9606.ENSP00000252599,9606.ENSP00000255120,9606.ENSP00000260947,9606.ENSP00000262105,9606.ENSP00000262507,9606.ENSP00000262965,9606.ENSP00000263382,9606.ENSP00000264279,9606.ENSP00000265748,9606.ENSP00000266970,9606.ENSP00000276533,9606.ENSP00000285814,9606.ENSP00000287598,9606.ENSP00000289316,9606.ENSP00000296503,…	TFAP4,NUTF2,SGTA,SLX1A,COLGALT1,NASP,BARD1,MCM4,COQ9,TCF3,ASF1B,NOP58,ANLN,CDK2,GINS4,NIFK,BUB1B,H2BC5,HMGB2,MAD2L1,NAA15,ABCE1,NPM1,IRS1,PPIH,MCM7,CYCS,LSM1,METTL1,MPI,SKA3,GCSH,EZH2,H2BC4,NDUFAF3,KIF15,APOBEC3B,MXI1,H2AC20,ATP11C,H3C13,EIF4EBP1,HNRNPA1,ANXA2,H4C11,UBE2C,H2BC7,H2BC12,PRIM1,RAD23B,H3C12,RRM2,DTL,H2BC21,H3C14,H2AC18,H3C10,RBMX,ORC1,EXOSC2,CDC20,CDCA8,HSD17B8,H4C2,H4C3,PCNA,NABP2,N…
COMPARTMENTS	GOCC:0005654	Nucleoplasm	41	1146	0.51	1.01	5.94e-09	9606.ENSP00000219169,9606.ENSP00000250896,9606.ENSP00000260947,9606.ENSP00000261366,9606.ENSP00000262105,9606.ENSP00000262965,9606.ENSP00000264279,9606.ENSP00000266970,9606.ENSP00000276533,9606.ENSP00000285814,9606.ENSP00000289316,9606.ENSP00000296930,9606.ENSP00000303706,9606.ENSP00000306614,9606.ENSP00000307288,9606.ENSP00000320147,9606.ENSP00000321744,9606.ENSP00000332194,9606.ENSP00000333277,…	NUTF2,MKNK2,BARD1,LMNB1,MCM4,TCF3,NOP58,CDK2,GINS4,NIFK,H2BC5,NPM1,CDC25A,PPIH,MCM7,EZH2,H2BC4,H2AC20,H3C13,HNRNPA1,H2BC12,H3C12,H2BC21,H2AC18,TOE1,E2F4,CDK1,CDC7,MCM10,H2AX,H2BC18,H2BC11,H2BC17,H2BC14,POLR2E,MYC,H2BU1,PHB,MCM3,CCNA2,H2BC15
COMPARTMENTS	GOCC:0005819	Spindle	20	289	0.79	1.32	2.6e-08	9606.ENSP00000265148,9606.ENSP00000265748,9606.ENSP00000287598,9606.ENSP00000296509,9606.ENSP00000296930,9606.ENSP00000299736,9606.ENSP00000300403,9606.ENSP00000319417,9606.ENSP00000324020,9606.ENSP00000358925,9606.ENSP00000361540,9606.ENSP00000362146,9606.ENSP00000377492,9606.ENSP00000377793,9606.ENSP00000378356,9606.ENSP00000378699,9606.ENSP00000393139,9606.ENSP00000404190,9606.ENSP00000443647,…	CENPE,ANLN,BUB1B,MAD2L1,NPM1,CENPV,TPX2,SKA3,KIF15,PSRC1,CDC20,CDCA8,HMMR,PRC1,KIF20A,CDK1,CDC7,RACGAP1,AUNIP,FAM83D
COMPARTMENTS	GOCC:0110165	Cellular anatomical entity	194	14060	0.09	0.51	9.29e-08	9606.ENSP00000054950,9606.ENSP00000204517,9606.ENSP00000215754,9606.ENSP00000216129,9606.ENSP00000219169,9606.ENSP00000221566,9606.ENSP00000228251,9606.ENSP00000235382,9606.ENSP00000245304,9606.ENSP00000248098,9606.ENSP00000250024,9606.ENSP00000250056,9606.ENSP00000250092,9606.ENSP00000250896,9606.ENSP00000251303,9606.ENSP00000252599,9606.ENSP00000255120,9606.ENSP00000257264,9606.ENSP00000257909,…	RCN1,TFAP4,MIF,TTLL12,NUTF2,SGTA,YBX3,RGS2,RAP2A,JPT2,E2F8,PIMREG,CD68,MKNK2,SLX1A,COLGALT1,NASP,TCN1,TROAP,SMPD2,BARD1,LMNB1,MCM4,COQ9,TCF3,PACSIN2,ASF1B,NOP58,GPAT3,MLPH,ANXA3,CENPE,PITX1,ANLN,SLC2A4RG,CDK2,GINS4,SIGMAR1,PRSS23,NIFK,BUB1B,H2BC5,TLCD1,CIP2A,CHCHD4,HMGB2,MAD2L1,NAA15,ABCE1,NPM1,CENPV,PCLAF,TPX2,RAB8A,PA2G4,CDC25A,IRS1,PPIH,CDCA7,MCM7,H1-4,CYCS,LSM1,METTL1,MPI,SKA3,GCSH,EZH2,H2BC4…
COMPARTMENTS	GOCC:0009507	Chloroplast	8	33	1.34	1.45	1.32e-06	9606.ENSP00000321744,9606.ENSP00000323076,9606.ENSP00000358151,9606.ENSP00000445831,9606.ENSP00000476136,9606.ENSP00000477527,9606.ENSP00000477907,9606.ENSP00000483903	H2BC4,NDUFAF3,H2BC21,H2BC18,H2BC11,H2BC17,H2BC14,H2BC15
COMPARTMENTS	GOCC:0015630	Microtubule cytoskeleton	33	973	0.48	0.83	1.73e-06	9606.ENSP00000265148,9606.ENSP00000265748,9606.ENSP00000266970,9606.ENSP00000287598,9606.ENSP00000296509,9606.ENSP00000296930,9606.ENSP00000299736,9606.ENSP00000300403,9606.ENSP00000300935,9606.ENSP00000319417,9606.ENSP00000324020,9606.ENSP00000336799,9606.ENSP00000353538,9606.ENSP00000355958,9606.ENSP00000358925,9606.ENSP00000360540,9606.ENSP00000361540,9606.ENSP00000362146,9606.ENSP00000368458,…	CENPE,ANLN,CDK2,BUB1B,MAD2L1,NPM1,CENPV,TPX2,RAB8A,SKA3,KIF15,TUBA1B,LRRCC1,DTL,PSRC1,CEP55,CDC20,CDCA8,PCNA,HMMR,PRC1,KIF20A,CDK1,CDC7,KIFC1,RACGAP1,H2AX,SLC16A1,TUBA1C,AUNIP,GAS2L3,MCM3,FAM83D
COMPARTMENTS	GOCC:0030496	Midbody	12	142	0.88	1.04	1.29e-05	9606.ENSP00000245304,9606.ENSP00000265148,9606.ENSP00000265748,9606.ENSP00000299736,9606.ENSP00000300935,9606.ENSP00000346032,9606.ENSP00000360540,9606.ENSP00000362146,9606.ENSP00000377793,9606.ENSP00000378356,9606.ENSP00000378699,9606.ENSP00000404190	RAP2A,CENPE,ANLN,CENPV,RAB8A,ANXA2,CEP55,CDCA8,PRC1,KIF20A,CDK1,RACGAP1
COMPARTMENTS	GOCC:0005856	Cytoskeleton	41	1575	0.37	0.64	3.17e-05	9606.ENSP00000261366,9606.ENSP00000265148,9606.ENSP00000265748,9606.ENSP00000266970,9606.ENSP00000287598,9606.ENSP00000296509,9606.ENSP00000296930,9606.ENSP00000299736,9606.ENSP00000300403,9606.ENSP00000300935,9606.ENSP00000319417,9606.ENSP00000324020,9606.ENSP00000329243,9606.ENSP00000336799,9606.ENSP00000353538,9606.ENSP00000355124,9606.ENSP00000355958,9606.ENSP00000358925,9606.ENSP00000360540,…	LMNB1,CENPE,ANLN,CDK2,BUB1B,MAD2L1,NPM1,CENPV,TPX2,RAB8A,SKA3,KIF15,KRT7,TUBA1B,LRRCC1,KRT19,DTL,PSRC1,CEP55,CDC20,CDCA8,PCNA,HMMR,PRC1,KIF20A,CDK1,CDC7,KIFC1,RACGAP1,PHLDB2,SEPTIN11,H2AX,SLC16A1,TUBA1C,AUNIP,GAS2L3,MYC,PDLIM5,MCM3,FAM83D,TPM4
COMPARTMENTS	GOCC:0065010	Extracellular membrane-bounded organelle	20	473	0.58	0.77	4.95e-05	9606.ENSP00000215754,9606.ENSP00000264908,9606.ENSP00000300935,9606.ENSP00000329243,9606.ENSP00000332194,9606.ENSP00000333277,9606.ENSP00000341826,9606.ENSP00000346032,9606.ENSP00000349436,9606.ENSP00000352252,9606.ENSP00000355124,9606.ENSP00000358151,9606.ENSP00000358155,9606.ENSP00000359645,9606.ENSP00000378699,9606.ENSP00000398632,9606.ENSP00000434024,9606.ENSP00000441065,9606.ENSP00000479488,…	MIF,ANXA3,RAB8A,KRT7,H2AC20,H3C13,HNRNPA1,ANXA2,ADAM15,H3C12,KRT19,H2BC21,H2AC18,RBMX,CDK1,CD44,H2AX,SLC16A1,PHB,PHGDH
COMPARTMENTS	GOCC:1903561	Extracellular vesicle	20	500	0.56	0.72	0.00011	9606.ENSP00000215754,9606.ENSP00000264908,9606.ENSP00000300935,9606.ENSP00000329243,9606.ENSP00000332194,9606.ENSP00000333277,9606.ENSP00000341826,9606.ENSP00000346032,9606.ENSP00000349436,9606.ENSP00000352252,9606.ENSP00000355124,9606.ENSP00000358151,9606.ENSP00000358155,9606.ENSP00000359645,9606.ENSP00000378699,9606.ENSP00000398632,9606.ENSP00000434024,9606.ENSP00000441065,9606.ENSP00000479488,…	MIF,ANXA3,RAB8A,KRT7,H2AC20,H3C13,HNRNPA1,ANXA2,ADAM15,H3C12,KRT19,H2BC21,H2AC18,RBMX,CDK1,CD44,H2AX,SLC16A1,PHB,PHGDH
COMPARTMENTS	GOCC:0031261	DNA replication preinitiation complex	5	17	1.42	0.94	0.00026	9606.ENSP00000262105,9606.ENSP00000276533,9606.ENSP00000307288,9606.ENSP00000418268,9606.ENSP00000480987	MCM4,GINS4,MCM7,MCM10,MCM3
COMPARTMENTS	GOCC:0072686	Mitotic spindle	10	133	0.83	0.78	0.0003	9606.ENSP00000265148,9606.ENSP00000265748,9606.ENSP00000296509,9606.ENSP00000300403,9606.ENSP00000319417,9606.ENSP00000377793,9606.ENSP00000378699,9606.ENSP00000393139,9606.ENSP00000404190,9606.ENSP00000481465	CENPE,ANLN,MAD2L1,TPX2,SKA3,PRC1,CDK1,CDC7,RACGAP1,FAM83D
COMPARTMENTS	GOCC:0045171	Intercellular bridge	8	92	0.89	0.71	0.001	9606.ENSP00000265148,9606.ENSP00000265748,9606.ENSP00000300403,9606.ENSP00000362146,9606.ENSP00000377793,9606.ENSP00000378356,9606.ENSP00000393139,9606.ENSP00000481465	CENPE,ANLN,TPX2,CDCA8,PRC1,KIF20A,CDC7,FAM83D
COMPARTMENTS	GOCC:0071162	CMG complex	4	11	1.51	0.78	0.0012	9606.ENSP00000262105,9606.ENSP00000276533,9606.ENSP00000307288,9606.ENSP00000480987	MCM4,GINS4,MCM7,MCM3
COMPARTMENTS	GOCC:0005730	Nucleolus	20	606	0.47	0.54	0.0014	9606.ENSP00000264279,9606.ENSP00000285814,9606.ENSP00000296930,9606.ENSP00000302886,9606.ENSP00000314441,9606.ENSP00000331152,9606.ENSP00000345917,9606.ENSP00000355958,9606.ENSP00000361433,9606.ENSP00000362146,9606.ENSP00000367028,9606.ENSP00000370589,9606.ENSP00000379898,9606.ENSP00000410059,9606.ENSP00000414109,9606.ENSP00000418268,9606.ENSP00000439689,9606.ENSP00000478303,9606.ENSP00000478887,…	NOP58,NIFK,NPM1,PA2G4,METTL1,MXI1,LYAR,DTL,EXOSC2,CDCA8,TCOF1,NOP56,ARL4A,EEF1D,HJURP,MCM10,TRERF1,POLR2E,MYC,UBE2T
COMPARTMENTS	GOCC:0070062	Extracellular exosome	16	428	0.53	0.53	0.0022	9606.ENSP00000215754,9606.ENSP00000264908,9606.ENSP00000300935,9606.ENSP00000332194,9606.ENSP00000333277,9606.ENSP00000341826,9606.ENSP00000346032,9606.ENSP00000349436,9606.ENSP00000352252,9606.ENSP00000355124,9606.ENSP00000358151,9606.ENSP00000358155,9606.ENSP00000359645,9606.ENSP00000378699,9606.ENSP00000398632,9606.ENSP00000441065	MIF,ANXA3,RAB8A,H2AC20,H3C13,HNRNPA1,ANXA2,ADAM15,H3C12,KRT19,H2BC21,H2AC18,RBMX,CDK1,CD44,SLC16A1
COMPARTMENTS	GOCC:0051233	Spindle midzone	5	31	1.16	0.66	0.0027	9606.ENSP00000265148,9606.ENSP00000299736,9606.ENSP00000362146,9606.ENSP00000377793,9606.ENSP00000404190	CENPE,CENPV,CDCA8,PRC1,RACGAP1
COMPARTMENTS	GOCC:1990728	Mitotic spindle assembly checkpoint MAD1-MAD2 complex	3	5	1.73	0.65	0.0043	9606.ENSP00000287598,9606.ENSP00000296509,9606.ENSP00000361540	BUB1B,MAD2L1,CDC20
COMPARTMENTS	GOCC:0033597	Mitotic checkpoint complex	3	7	1.59	0.56	0.0088	9606.ENSP00000287598,9606.ENSP00000296509,9606.ENSP00000361540	BUB1B,MAD2L1,CDC20
COMPARTMENTS	GOCC:0043626	PCNA complex	3	8	1.53	0.53	0.0117	9606.ENSP00000266970,9606.ENSP00000368458,9606.ENSP00000481380	CDK2,PCNA,CCNA2
COMPARTMENTS	GOCC:0098687	Chromosomal region	10	227	0.6	0.41	0.0168	9606.ENSP00000265148,9606.ENSP00000287598,9606.ENSP00000296509,9606.ENSP00000299736,9606.ENSP00000319417,9606.ENSP00000362146,9606.ENSP00000369545,9606.ENSP00000378699,9606.ENSP00000414109,9606.ENSP00000476136	CENPE,BUB1B,MAD2L1,CENPV,SKA3,CDCA8,NABP2,CDK1,HJURP,H2BC11
COMPARTMENTS	GOCC:0005813	Centrosome	15	470	0.46	0.38	0.0173	9606.ENSP00000266970,9606.ENSP00000296930,9606.ENSP00000300935,9606.ENSP00000319417,9606.ENSP00000324020,9606.ENSP00000353538,9606.ENSP00000355958,9606.ENSP00000360540,9606.ENSP00000368458,9606.ENSP00000377492,9606.ENSP00000378699,9606.ENSP00000434024,9606.ENSP00000441065,9606.ENSP00000443647,9606.ENSP00000480987	CDK2,NPM1,RAB8A,SKA3,KIF15,LRRCC1,DTL,CEP55,PCNA,HMMR,CDK1,H2AX,SLC16A1,AUNIP,MCM3
COMPARTMENTS	GOCC:0000922	Spindle pole	7	118	0.73	0.39	0.0246	9606.ENSP00000296509,9606.ENSP00000296930,9606.ENSP00000300403,9606.ENSP00000358925,9606.ENSP00000361540,9606.ENSP00000443647,9606.ENSP00000481465	MAD2L1,NPM1,TPX2,PSRC1,CDC20,AUNIP,FAM83D
COMPARTMENTS	GOCC:0000775	Chromosome, centromeric region	8	160	0.65	0.37	0.0284	9606.ENSP00000265148,9606.ENSP00000287598,9606.ENSP00000296509,9606.ENSP00000299736,9606.ENSP00000319417,9606.ENSP00000362146,9606.ENSP00000414109,9606.ENSP00000476136	CENPE,BUB1B,MAD2L1,CENPV,SKA3,CDCA8,HJURP,H2BC11
COMPARTMENTS	GOCC:0005815	Microtubule organizing center	17	607	0.4	0.33	0.0284	9606.ENSP00000266970,9606.ENSP00000287598,9606.ENSP00000296930,9606.ENSP00000300935,9606.ENSP00000319417,9606.ENSP00000324020,9606.ENSP00000353538,9606.ENSP00000355958,9606.ENSP00000360540,9606.ENSP00000368458,9606.ENSP00000377492,9606.ENSP00000378699,9606.ENSP00000393963,9606.ENSP00000434024,9606.ENSP00000441065,9606.ENSP00000443647,9606.ENSP00000480987	CDK2,BUB1B,NPM1,RAB8A,SKA3,KIF15,LRRCC1,DTL,CEP55,PCNA,HMMR,CDK1,KIFC1,H2AX,SLC16A1,AUNIP,MCM3
COMPARTMENTS	GOCC:0000793	Condensed chromosome	9	205	0.6	0.36	0.0306	9606.ENSP00000265148,9606.ENSP00000285814,9606.ENSP00000287598,9606.ENSP00000296503,9606.ENSP00000296509,9606.ENSP00000299736,9606.ENSP00000319417,9606.ENSP00000414109,9606.ENSP00000497402	CENPE,NIFK,BUB1B,HMGB2,MAD2L1,CENPV,SKA3,HJURP,RCC1
COMPARTMENTS	GOCC:0043596	Nuclear replication fork	4	32	1.05	0.4	0.0306	9606.ENSP00000350491,9606.ENSP00000368458,9606.ENSP00000418268,9606.ENSP00000480987	PRIM1,PCNA,MCM10,MCM3
COMPARTMENTS	GOCC:0042555	MCM complex	3	13	1.32	0.41	0.031	9606.ENSP00000262105,9606.ENSP00000307288,9606.ENSP00000480987	MCM4,MCM7,MCM3
COMPARTMENTS	GOCC:1902494	Catalytic complex	34	1710	0.25	0.29	0.0342	9606.ENSP00000251303,9606.ENSP00000260947,9606.ENSP00000265748,9606.ENSP00000266970,9606.ENSP00000285814,9606.ENSP00000287598,9606.ENSP00000296543,9606.ENSP00000304895,9606.ENSP00000307786,9606.ENSP00000314441,9606.ENSP00000318318,9606.ENSP00000319531,9606.ENSP00000320147,9606.ENSP00000323076,9606.ENSP00000333277,9606.ENSP00000341826,9606.ENSP00000348838,9606.ENSP00000350491,9606.ENSP00000350708,…	SLX1A,BARD1,ANLN,CDK2,NIFK,BUB1B,NAA15,IRS1,CYCS,METTL1,MPI,GCSH,EZH2,NDUFAF3,H3C13,HNRNPA1,UBE2C,PRIM1,RAD23B,H3C12,RRM2,DTL,RBMX,EXOSC2,CDC20,HSD17B8,ELOVL6,CDK1,PAICS,PYCR1,NDUFC1,POLR2E,MCM3,CCNA2
COMPARTMENTS	GOCC:0005829	Cytosol	52	3054	0.19	0.26	0.0457	9606.ENSP00000215754,9606.ENSP00000219169,9606.ENSP00000221566,9606.ENSP00000228251,9606.ENSP00000235382,9606.ENSP00000248098,9606.ENSP00000263246,9606.ENSP00000264279,9606.ENSP00000265148,9606.ENSP00000266970,9606.ENSP00000287598,9606.ENSP00000296509,9606.ENSP00000296543,9606.ENSP00000296577,9606.ENSP00000299736,9606.ENSP00000300935,9606.ENSP00000303706,9606.ENSP00000304895,9606.ENSP00000306968,…	MIF,NUTF2,SGTA,YBX3,RGS2,JPT2,PACSIN2,NOP58,CENPE,CDK2,BUB1B,MAD2L1,NAA15,ABCE1,CENPV,RAB8A,CDC25A,IRS1,CDCA7,CYCS,LSM1,METTL1,MPI,NDUFAF3,KIF15,KRT7,MXI1,RAB11FIP1,CDKN3,EIF4EBP1,PTMA,PTGES2,STK39,UBE2C,RAD23B,RRM2,KRT19,PSRC1,CDC20,SRM,TCOF1,HMMR,CDK1,ARL4A,CD44,RACGAP1,EEF1D,TK1,PDLIM5,CCNA2,PHGDH,TPM4
COMPARTMENTS	GOCC:0099738	Cell cortex region	4	37	0.99	0.35	0.0463	9606.ENSP00000265748,9606.ENSP00000386348,9606.ENSP00000404190,9606.ENSP00000405405	ANLN,SAPCD2,RACGAP1,PHLDB2
UniProt Keywords	KW-0544	Nucleosome core	20	52	1.54	4.25	3.51e-20	9606.ENSP00000289316,9606.ENSP00000321744,9606.ENSP00000328484,9606.ENSP00000332194,9606.ENSP00000332790,9606.ENSP00000333277,9606.ENSP00000349430,9606.ENSP00000351589,9606.ENSP00000352252,9606.ENSP00000358151,9606.ENSP00000358155,9606.ENSP00000367022,9606.ENSP00000434024,9606.ENSP00000445831,9606.ENSP00000476136,9606.ENSP00000477527,9606.ENSP00000477907,9606.ENSP00000479284,9606.ENSP00000483903,…	H2BC5,H2BC4,H2AC14,H2AC20,H2AC21,H3C13,H2BC12,H2AC13,H3C12,H2BC21,H2AC18,H2AC6,H2AX,H2BC18,H2BC11,H2BC17,H2BC14,H2BU1,H2BC15,hCG_2039566
UniProt Keywords	KW-0007	Acetylation	96	3362	0.41	1.1	1.42e-17	9606.ENSP00000215754,9606.ENSP00000219169,9606.ENSP00000221566,9606.ENSP00000228251,9606.ENSP00000240488,9606.ENSP00000248098,9606.ENSP00000255120,9606.ENSP00000261366,9606.ENSP00000262105,9606.ENSP00000262507,9606.ENSP00000263246,9606.ENSP00000264908,9606.ENSP00000265340,9606.ENSP00000265748,9606.ENSP00000266970,9606.ENSP00000276533,9606.ENSP00000285814,9606.ENSP00000287598,9606.ENSP00000289316,…	MIF,NUTF2,SGTA,YBX3,MND1,JPT2,NASP,LMNB1,MCM4,COQ9,PACSIN2,ANXA3,PITX1,ANLN,CDK2,GINS4,NIFK,BUB1B,H2BC5,CIP2A,HMGB2,MAD2L1,NAA15,NPM1,PCLAF,TPX2,PA2G4,PPIH,MCM7,H1-4,CYCS,METTL1,MPI,H2BC4,BCAT2,KIF15,H2AC14,KRT7,H2AC20,H2AC21,H3C13,TUBA1B,NXN,H1-2,EIF4EBP1,HNRNPA1,PTMA,ANXA2,STK39,UBE2C,H2BC12,PRIM1,H2AC13,H3C12,DTL,H2BC21,H2AC18,RBMX,ORC1,TOE1,CDC20,NINJ1,SRM,H2AC6,TCOF1,PCNA,E2F4,NOP56,MTHFD2,K…
UniProt Keywords	KW-0158	Chromosome	35	433	0.86	2.15	5.26e-17	9606.ENSP00000265148,9606.ENSP00000285814,9606.ENSP00000287598,9606.ENSP00000289316,9606.ENSP00000296503,9606.ENSP00000296509,9606.ENSP00000299736,9606.ENSP00000307705,9606.ENSP00000319417,9606.ENSP00000321744,9606.ENSP00000328484,9606.ENSP00000332194,9606.ENSP00000332790,9606.ENSP00000333277,9606.ENSP00000339566,9606.ENSP00000349430,9606.ENSP00000351589,9606.ENSP00000352252,9606.ENSP00000355958,…	CENPE,NIFK,BUB1B,H2BC5,HMGB2,MAD2L1,CENPV,H1-4,SKA3,H2BC4,H2AC14,H2AC20,H2AC21,H3C13,H1-2,H2BC12,H2AC13,H3C12,DTL,H2BC21,H2AC18,CDCA8,H2AC6,HMGA1,HJURP,H2AX,AUNIP,H2BC18,H2BC11,H2BC17,H2BC14,H2BU1,H2BC15,hCG_2039566,RCC1
UniProt Keywords	KW-0131	Cell cycle	37	651	0.71	1.59	1.66e-13	9606.ENSP00000235382,9606.ENSP00000250024,9606.ENSP00000250056,9606.ENSP00000255120,9606.ENSP00000262105,9606.ENSP00000265148,9606.ENSP00000265748,9606.ENSP00000266970,9606.ENSP00000287598,9606.ENSP00000296509,9606.ENSP00000299736,9606.ENSP00000300403,9606.ENSP00000303706,9606.ENSP00000307288,9606.ENSP00000319417,9606.ENSP00000335357,9606.ENSP00000348838,9606.ENSP00000353538,9606.ENSP00000358925,…	RGS2,E2F8,PIMREG,NASP,MCM4,CENPE,ANLN,CDK2,BUB1B,MAD2L1,CENPV,TPX2,CDC25A,MCM7,SKA3,CDKN3,UBE2C,LRRCC1,PSRC1,CEP55,CDC20,CDCA8,E2F4,PRC1,CDK1,SAPCD2,CDC7,KIFC1,RACGAP1,HJURP,SEPTIN11,H2AX,CDCA3,MCM3,CCNA2,FAM83D,RCC1
UniProt Keywords	KW-0379	Hydroxylation	20	143	1.1	2.36	2.01e-13	9606.ENSP00000289316,9606.ENSP00000307705,9606.ENSP00000321744,9606.ENSP00000328484,9606.ENSP00000332194,9606.ENSP00000332790,9606.ENSP00000333277,9606.ENSP00000339566,9606.ENSP00000349430,9606.ENSP00000351589,9606.ENSP00000352252,9606.ENSP00000358151,9606.ENSP00000358155,9606.ENSP00000367022,9606.ENSP00000445831,9606.ENSP00000476136,9606.ENSP00000477527,9606.ENSP00000477907,9606.ENSP00000479284,…	H2BC5,H1-4,H2BC4,H2AC14,H2AC20,H2AC21,H3C13,H1-2,H2BC12,H2AC13,H3C12,H2BC21,H2AC18,H2AC6,H2BC18,H2BC11,H2BC17,H2BC14,H2BU1,H2BC15
UniProt Keywords	KW-0832	Ubl conjugation	71	2399	0.43	1.04	5.53e-13	9606.ENSP00000204517,9606.ENSP00000245304,9606.ENSP00000250056,9606.ENSP00000255120,9606.ENSP00000260947,9606.ENSP00000261366,9606.ENSP00000262105,9606.ENSP00000262965,9606.ENSP00000264279,9606.ENSP00000265148,9606.ENSP00000265748,9606.ENSP00000285814,9606.ENSP00000287598,9606.ENSP00000289316,9606.ENSP00000296930,9606.ENSP00000300035,9606.ENSP00000300403,9606.ENSP00000302886,9606.ENSP00000303706,…	TFAP4,RAP2A,PIMREG,NASP,BARD1,LMNB1,MCM4,TCF3,NOP58,CENPE,ANLN,NIFK,BUB1B,H2BC5,NPM1,PCLAF,TPX2,PA2G4,CDC25A,IRS1,CDCA7,MCM7,EZH2,H2BC4,H2AC14,KRT7,H2AC20,H2AC21,H3C13,TUBA1B,EIF4EBP1,HNRNPA1,PTMA,LYAR,ANXA2,UBE2C,H2BC12,H2AC13,H3C12,CUX1,DTL,H2BC21,H2AC18,RBMX,CDC20,CDCA8,H2AC6,TCOF1,PCNA,NOP56,MTHFD2,CDK1,CDC7,HMGA1,RACGAP1,HJURP,MCM10,H2AX,CIZ1,CDCA3,H2BC18,H2BC11,H2BC17,H2BC14,POLR2E,MYC,H2BU…
UniProt Keywords	KW-1017	Isopeptide bond	59	1717	0.49	1.15	5.53e-13	9606.ENSP00000204517,9606.ENSP00000255120,9606.ENSP00000260947,9606.ENSP00000261366,9606.ENSP00000262105,9606.ENSP00000262965,9606.ENSP00000264279,9606.ENSP00000265748,9606.ENSP00000285814,9606.ENSP00000289316,9606.ENSP00000296930,9606.ENSP00000300035,9606.ENSP00000300403,9606.ENSP00000302886,9606.ENSP00000306968,9606.ENSP00000307288,9606.ENSP00000320147,9606.ENSP00000321744,9606.ENSP00000328484,…	TFAP4,NASP,BARD1,LMNB1,MCM4,TCF3,NOP58,ANLN,NIFK,H2BC5,NPM1,PCLAF,TPX2,PA2G4,CDCA7,MCM7,EZH2,H2BC4,H2AC14,KRT7,H2AC20,H2AC21,TUBA1B,EIF4EBP1,HNRNPA1,PTMA,LYAR,ANXA2,H2BC12,H2AC13,CUX1,H2BC21,H2AC18,RBMX,CDC20,CDCA8,H2AC6,TCOF1,PCNA,NOP56,MTHFD2,CDK1,CDC7,HMGA1,RACGAP1,HJURP,MCM10,H2AX,CIZ1,H2BC18,H2BC11,H2BC17,H2BC14,POLR2E,MYC,H2BU1,H2BC15,PHGDH,UBE2T
UniProt Keywords	KW-0597	Phosphoprotein	147	8122	0.21	0.71	1.14e-12	9606.ENSP00000054950,9606.ENSP00000173527,9606.ENSP00000204517,9606.ENSP00000221566,9606.ENSP00000228251,9606.ENSP00000235382,9606.ENSP00000248098,9606.ENSP00000250024,9606.ENSP00000250056,9606.ENSP00000250896,9606.ENSP00000255120,9606.ENSP00000257909,9606.ENSP00000260947,9606.ENSP00000261366,9606.ENSP00000262105,9606.ENSP00000262965,9606.ENSP00000263246,9606.ENSP00000263382,9606.ENSP00000264279,…	RCN1,ISOC1,TFAP4,SGTA,YBX3,RGS2,JPT2,E2F8,PIMREG,MKNK2,NASP,TROAP,BARD1,LMNB1,MCM4,TCF3,PACSIN2,ASF1B,NOP58,GPAT3,ANXA3,DEPDC1B,CENPE,PITX1,ANLN,SLC2A4RG,CDK2,GINS4,PRSS23,NIFK,BUB1B,H2BC5,CIP2A,HMGB2,MAD2L1,NAA15,ABCE1,NPM1,CENPV,PCLAF,TPX2,RAB8A,PA2G4,CDC25A,IRS1,CDCA7,MCM7,H1-4,CYCS,LSM1,METTL1,MPI,SKA3,EZH2,H2BC4,KIF15,H2AC14,KRT7,RAB11FIP1,H2AC20,ATP11C,H2AC21,H3C13,CDR2L,TUBA1B,H1-2,EIF4EBP…
UniProt Keywords	KW-0132	Cell division	27	384	0.8	1.66	7.15e-12	9606.ENSP00000250056,9606.ENSP00000265148,9606.ENSP00000265748,9606.ENSP00000266970,9606.ENSP00000287598,9606.ENSP00000296509,9606.ENSP00000299736,9606.ENSP00000300403,9606.ENSP00000303706,9606.ENSP00000319417,9606.ENSP00000348838,9606.ENSP00000353538,9606.ENSP00000358925,9606.ENSP00000360540,9606.ENSP00000361540,9606.ENSP00000362146,9606.ENSP00000377793,9606.ENSP00000378699,9606.ENSP00000386348,…	PIMREG,CENPE,ANLN,CDK2,BUB1B,MAD2L1,CENPV,TPX2,CDC25A,SKA3,UBE2C,LRRCC1,PSRC1,CEP55,CDC20,CDCA8,PRC1,CDK1,SAPCD2,CDC7,KIFC1,RACGAP1,SEPTIN11,CDCA3,CCNA2,FAM83D,RCC1
UniProt Keywords	KW-0498	Mitosis	23	275	0.88	1.76	1.73e-11	9606.ENSP00000250056,9606.ENSP00000265148,9606.ENSP00000265748,9606.ENSP00000266970,9606.ENSP00000287598,9606.ENSP00000296509,9606.ENSP00000299736,9606.ENSP00000300403,9606.ENSP00000303706,9606.ENSP00000319417,9606.ENSP00000348838,9606.ENSP00000353538,9606.ENSP00000358925,9606.ENSP00000360540,9606.ENSP00000361540,9606.ENSP00000362146,9606.ENSP00000378699,9606.ENSP00000386348,9606.ENSP00000393963,…	PIMREG,CENPE,ANLN,CDK2,BUB1B,MAD2L1,CENPV,TPX2,CDC25A,SKA3,UBE2C,LRRCC1,PSRC1,CEP55,CDC20,CDCA8,CDK1,SAPCD2,KIFC1,CDCA3,CCNA2,FAM83D,RCC1
UniProt Keywords	KW-0539	Nucleus	109	5278	0.27	0.77	3.44e-11	9606.ENSP00000204517,9606.ENSP00000216129,9606.ENSP00000219169,9606.ENSP00000221566,9606.ENSP00000228251,9606.ENSP00000235382,9606.ENSP00000240488,9606.ENSP00000248098,9606.ENSP00000250024,9606.ENSP00000250056,9606.ENSP00000250896,9606.ENSP00000251303,9606.ENSP00000255120,9606.ENSP00000260947,9606.ENSP00000261366,9606.ENSP00000262105,9606.ENSP00000262965,9606.ENSP00000263382,9606.ENSP00000264279,…	TFAP4,TTLL12,NUTF2,SGTA,YBX3,RGS2,MND1,JPT2,E2F8,PIMREG,MKNK2,SLX1A,NASP,BARD1,LMNB1,MCM4,TCF3,ASF1B,NOP58,PITX1,ANLN,SLC2A4RG,CDK2,GINS4,SIGMAR1,NIFK,BUB1B,H2BC5,HMGB2,MAD2L1,NAA15,NPM1,CENPV,PCLAF,TPX2,PA2G4,PPIH,CDCA7,MCM7,H1-4,METTL1,EZH2,H2BC4,NDUFAF3,APOBEC3B,H2AC14,MXI1,H2AC20,H2AC21,H3C13,NXN,H1-2,HNRNPA1,PTMA,LYAR,STK39,H2BC12,RAD23B,H2AC13,H3C12,CUX1,DTL,H2BC21,H2AC18,RBMX,ORC1,TOE1,EXO…
UniProt Keywords	KW-0488	Methylation	38	973	0.55	1.09	1.44e-09	9606.ENSP00000228251,9606.ENSP00000245304,9606.ENSP00000261366,9606.ENSP00000262965,9606.ENSP00000265148,9606.ENSP00000285814,9606.ENSP00000289316,9606.ENSP00000299736,9606.ENSP00000300935,9606.ENSP00000307705,9606.ENSP00000321744,9606.ENSP00000328484,9606.ENSP00000329243,9606.ENSP00000332194,9606.ENSP00000332790,9606.ENSP00000333277,9606.ENSP00000336799,9606.ENSP00000339566,9606.ENSP00000341826,…	YBX3,RAP2A,LMNB1,TCF3,CENPE,NIFK,H2BC5,CENPV,RAB8A,H1-4,H2BC4,H2AC14,KRT7,H2AC20,H2AC21,H3C13,TUBA1B,H1-2,HNRNPA1,H2BC12,H2AC13,H3C12,KRT19,H2BC21,H2AC18,RBMX,H2AC6,PCNA,NOP56,HMGA1,TUBA1C,H2BC18,H2BC11,H2BC17,H2BC14,H2BU1,H2BC15,RCC1
UniProt Keywords	KW-0235	DNA replication	12	98	1.04	1.45	1.63e-07	9606.ENSP00000255120,9606.ENSP00000262105,9606.ENSP00000276533,9606.ENSP00000307288,9606.ENSP00000350491,9606.ENSP00000353770,9606.ENSP00000355958,9606.ENSP00000360623,9606.ENSP00000368458,9606.ENSP00000408295,9606.ENSP00000418268,9606.ENSP00000480987	NASP,MCM4,GINS4,MCM7,PRIM1,RRM2,DTL,ORC1,PCNA,RFC5,MCM10,MCM3
UniProt Keywords	KW-0164	Citrullination	10	66	1.13	1.43	5.12e-07	9606.ENSP00000307705,9606.ENSP00000328484,9606.ENSP00000332194,9606.ENSP00000332790,9606.ENSP00000333277,9606.ENSP00000339566,9606.ENSP00000351589,9606.ENSP00000352252,9606.ENSP00000358155,9606.ENSP00000367022	H1-4,H2AC14,H2AC20,H2AC21,H3C13,H1-2,H2AC13,H3C12,H2AC18,H2AC6
UniProt Keywords	KW-0238	DNA-binding	50	1971	0.36	0.72	1.33e-06	9606.ENSP00000204517,9606.ENSP00000228251,9606.ENSP00000240488,9606.ENSP00000250024,9606.ENSP00000262105,9606.ENSP00000262965,9606.ENSP00000265340,9606.ENSP00000266077,9606.ENSP00000289316,9606.ENSP00000296503,9606.ENSP00000307288,9606.ENSP00000307705,9606.ENSP00000321744,9606.ENSP00000328484,9606.ENSP00000331152,9606.ENSP00000332194,9606.ENSP00000332790,9606.ENSP00000333277,9606.ENSP00000339566,…	TFAP4,YBX3,MND1,E2F8,MCM4,TCF3,PITX1,SLC2A4RG,H2BC5,HMGB2,MCM7,H1-4,H2BC4,H2AC14,MXI1,H2AC20,H2AC21,H3C13,H1-2,LYAR,H2BC12,H2AC13,H3C12,CUX1,H2BC21,H2AC18,ORC1,ZNF367,H2AC6,PCNA,E2F4,NABP2,HMGA1,EEF1D,HJURP,MCM10,H2AX,TRERF1,AUNIP,H2BC18,ZNF488,H2BC11,H2BC17,H2BC14,MYC,H2BU1,MCM3,H2BC15,hCG_2039566,RCC1
UniProt Keywords	KW-0206	Cytoskeleton	31	1235	0.35	0.51	0.00098	9606.ENSP00000216129,9606.ENSP00000263246,9606.ENSP00000265148,9606.ENSP00000265748,9606.ENSP00000266970,9606.ENSP00000287598,9606.ENSP00000296509,9606.ENSP00000296930,9606.ENSP00000299736,9606.ENSP00000300403,9606.ENSP00000300935,9606.ENSP00000319417,9606.ENSP00000324020,9606.ENSP00000336799,9606.ENSP00000353538,9606.ENSP00000355958,9606.ENSP00000358925,9606.ENSP00000360540,9606.ENSP00000361540,…	TTLL12,PACSIN2,CENPE,ANLN,CDK2,BUB1B,MAD2L1,NPM1,CENPV,TPX2,RAB8A,SKA3,KIF15,TUBA1B,LRRCC1,DTL,PSRC1,CEP55,CDC20,CDCA8,PRC1,KIF20A,CDK1,KIFC1,RACGAP1,SEPTIN11,TUBA1C,AUNIP,GAS2L3,FAM83D,TPM4
UniProt Keywords	KW-0013	ADP-ribosylation	8	101	0.85	0.69	0.0011	9606.ENSP00000289316,9606.ENSP00000296930,9606.ENSP00000307705,9606.ENSP00000333277,9606.ENSP00000339566,9606.ENSP00000352252,9606.ENSP00000399888,9606.ENSP00000477907	H2BC5,NPM1,H1-4,H3C13,H1-2,H3C12,HMGA1,H2BC14
UniProt Keywords	KW-0493	Microtubule	11	280	0.55	0.41	0.0148	9606.ENSP00000265148,9606.ENSP00000300403,9606.ENSP00000319417,9606.ENSP00000324020,9606.ENSP00000336799,9606.ENSP00000377793,9606.ENSP00000378356,9606.ENSP00000393963,9606.ENSP00000404190,9606.ENSP00000443475,9606.ENSP00000448955	CENPE,TPX2,SKA3,KIF15,TUBA1B,PRC1,KIF20A,KIFC1,RACGAP1,TUBA1C,GAS2L3
UniProt Keywords	KW-0137	Centromere	7	138	0.66	0.34	0.04	9606.ENSP00000265148,9606.ENSP00000287598,9606.ENSP00000296509,9606.ENSP00000299736,9606.ENSP00000319417,9606.ENSP00000362146,9606.ENSP00000414109	CENPE,BUB1B,MAD2L1,CENPV,SKA3,CDCA8,HJURP
InterPro	IPR007125	Histone H2A/H2B/H3	20	45	1.6	4.38	3.64e-20	9606.ENSP00000289316,9606.ENSP00000321744,9606.ENSP00000328484,9606.ENSP00000332194,9606.ENSP00000332790,9606.ENSP00000333277,9606.ENSP00000349430,9606.ENSP00000351589,9606.ENSP00000352252,9606.ENSP00000358151,9606.ENSP00000358155,9606.ENSP00000367022,9606.ENSP00000434024,9606.ENSP00000445831,9606.ENSP00000476136,9606.ENSP00000477527,9606.ENSP00000477907,9606.ENSP00000479284,9606.ENSP00000483903,…	H2BC5,H2BC4,H2AC14,H2AC20,H2AC21,H3C13,H2BC12,H2AC13,H3C12,H2BC21,H2AC18,H2AC6,H2AX,H2BC18,H2BC11,H2BC17,H2BC14,H2BU1,H2BC15,hCG_2039566
InterPro	IPR009072	Histone-fold	20	88	1.31	3.06	1.25e-15	9606.ENSP00000289316,9606.ENSP00000321744,9606.ENSP00000328484,9606.ENSP00000332194,9606.ENSP00000332790,9606.ENSP00000333277,9606.ENSP00000349430,9606.ENSP00000351589,9606.ENSP00000352252,9606.ENSP00000358151,9606.ENSP00000358155,9606.ENSP00000367022,9606.ENSP00000434024,9606.ENSP00000445831,9606.ENSP00000476136,9606.ENSP00000477527,9606.ENSP00000477907,9606.ENSP00000479284,9606.ENSP00000483903,…	H2BC5,H2BC4,H2AC14,H2AC20,H2AC21,H3C13,H2BC12,H2AC13,H3C12,H2BC21,H2AC18,H2AC6,H2AX,H2BC18,H2BC11,H2BC17,H2BC14,H2BU1,H2BC15,hCG_2039566
InterPro	IPR000558	Histone H2B	10	18	1.7	2.38	5.55e-10	9606.ENSP00000289316,9606.ENSP00000321744,9606.ENSP00000349430,9606.ENSP00000358151,9606.ENSP00000445831,9606.ENSP00000476136,9606.ENSP00000477527,9606.ENSP00000477907,9606.ENSP00000479284,9606.ENSP00000483903	H2BC5,H2BC4,H2BC12,H2BC21,H2BC18,H2BC11,H2BC17,H2BC14,H2BU1,H2BC15
InterPro	IPR032458	Histone H2A conserved site	8	15	1.68	1.79	1.44e-07	9606.ENSP00000328484,9606.ENSP00000332194,9606.ENSP00000332790,9606.ENSP00000351589,9606.ENSP00000358155,9606.ENSP00000367022,9606.ENSP00000434024,9606.ENSP00000489311	H2AC14,H2AC20,H2AC21,H2AC13,H2AC18,H2AC6,H2AX,hCG_2039566
InterPro	IPR032454	Histone H2A, C-terminal domain	8	17	1.63	1.72	2.49e-07	9606.ENSP00000328484,9606.ENSP00000332194,9606.ENSP00000332790,9606.ENSP00000351589,9606.ENSP00000358155,9606.ENSP00000367022,9606.ENSP00000434024,9606.ENSP00000489311	H2AC14,H2AC20,H2AC21,H2AC13,H2AC18,H2AC6,H2AX,hCG_2039566
InterPro	IPR002119	Histone H2A	8	20	1.56	1.61	5.79e-07	9606.ENSP00000328484,9606.ENSP00000332194,9606.ENSP00000332790,9606.ENSP00000351589,9606.ENSP00000358155,9606.ENSP00000367022,9606.ENSP00000434024,9606.ENSP00000489311	H2AC14,H2AC20,H2AC21,H2AC13,H2AC18,H2AC6,H2AX,hCG_2039566
SMART	SM00427	Histone H2B	12	23	1.67	2.96	1.26e-12	9606.ENSP00000289316,9606.ENSP00000321744,9606.ENSP00000348924,9606.ENSP00000349430,9606.ENSP00000358151,9606.ENSP00000445831,9606.ENSP00000476136,9606.ENSP00000477527,9606.ENSP00000477907,9606.ENSP00000479284,9606.ENSP00000483903,9606.ENSP00000491341	H2BC5,H2BC4,H2BC7,H2BC12,H2BC21,H2BC18,H2BC11,H2BC17,H2BC14,H2BU1,H2BC15,LOC102724334
SMART	SM00414	Histone 2A	12	28	1.59	2.78	4.03e-12	9606.ENSP00000328484,9606.ENSP00000332194,9606.ENSP00000332790,9606.ENSP00000351589,9606.ENSP00000352119,9606.ENSP00000352627,9606.ENSP00000358155,9606.ENSP00000366679,9606.ENSP00000367022,9606.ENSP00000434024,9606.ENSP00000475814,9606.ENSP00000489311	H2AC14,H2AC20,H2AC21,H2AC13,H2AC11,H2AC17,H2AC18,H2AC12,H2AC6,H2AX,H2AC19,hCG_2039566
SMART	SM00417	Histone H4	7	15	1.62	1.61	7.16e-07	9606.ENSP00000347168,9606.ENSP00000366974,9606.ENSP00000367034,9606.ENSP00000462667,9606.ENSP00000479106,9606.ENSP00000479461,9606.ENSP00000484789	H4C11,H4C2,H4C3,H4C14,H4C1,H4C4,H4C5
SMART	SM00428	Histone H3	7	21	1.48	1.4	3.52e-06	9606.ENSP00000333277,9606.ENSP00000352252,9606.ENSP00000358154,9606.ENSP00000358160,9606.ENSP00000385479,9606.ENSP00000480826,9606.ENSP00000484841	H3C13,H3C12,H3C14,H3C10,H3C15,H3C1,H3C2
