# Supplementary material for: Late-Stage Downregulation of miR-138-5p Promotes Colorectal Cancer Progression
Source: Int J Mol Sci. 2026 Apr 9;27(8):3380. doi: 10.3390/ijms27083380 (PMC13116096; doi:10.3390/ijms27083380)
Supplement: Supplementary file 1 [file ijms-27-03380-s001.zip › ijms-4172683-supplementary revised/Table S4.xlsx]

## Sheet: Sheet0
Table S4. Identification of miR-138-5p gene targets using downregulated genes from miR-138-5p overexpression CRC models and IPA target filter
ID	Symbol	Expr Log Ratio	Source	Confidence	ID	Symbol	Expr Log Ratio	Pathway
hsa-miR-138-5p	miR-138-5p (miRNAs w/seed GCUGGUG)	10	TargetScan Human	High (predicted)	APOBEC3B	APOBEC3B	-1.977	Salvage Pathways of Pyrimidine Deoxyribonucleotides,Salvage Pathways of Pyrimidine Ribonucleotides
hsa-miR-138-5p	miR-138-5p (miRNAs w/seed GCUGGUG)	10	TargetScan Human	Moderate (predicted)	ARL4C	ARL4C	-1.281
hsa-miR-138-5p	miR-138-5p (miRNAs w/seed GCUGGUG)	10	TargetScan Human	High (predicted)	C7orf50	C7orf50	-1.035
hsa-miR-138-5p	miR-138-5p (miRNAs w/seed GCUGGUG)	10	TargetScan Human	Moderate (predicted)	CD44	CD44	-1.355	Glioma Invasiveness Signaling,HIPPO signaling,HOTAIR Regulatory Pathway,Leukocyte Extravasation Signaling,Ovarian Cancer Signaling,RAC Signaling,RHOGDI Signaling,Semaphorin Neuronal Repulsive Signaling Pathway,Systemic Lupus Erythematosus In T Cell Signaling Pathway,Tumor Microenvironment Pathway,WNT/β-catenin Signaling
hsa-miR-138-5p	miR-138-5p (miRNAs w/seed GCUGGUG)	10	TargetScan Human	Moderate (predicted)	CDR2L	CDR2L	-1.048
hsa-miR-138-5p	miR-138-5p (miRNAs w/seed GCUGGUG)	10	TargetScan Human	Moderate (predicted)	CDT1	CDT1	-1.096	Cell Cycle Control of Chromosomal Replication
hsa-miR-138-5p	miR-138-5p (miRNAs w/seed GCUGGUG)	10	TargetScan Human	Moderate (predicted)	DEK	DEK	-1.426
hsa-miR-138-5p	miR-138-5p (miRNAs w/seed GCUGGUG)	10	TargetScan Human	High (predicted)	DESI2	DESI2	-1.073
hsa-miR-138-5p	miR-138-5p (miRNAs w/seed GCUGGUG)	10	TargetScan Human	High (predicted)	EIF4EBP1	EIF4EBP1	-3.421	Acute Myeloid Leukemia Signaling,AMPK Signaling,Cardiac Hypertrophy Signaling (Enhanced),Circadian Rhythm Signaling,ERK/MAPK Signaling,Estrogen Receptor Signaling,FLT3 Signaling in Hematopoietic Progenitor Cells,HIF1α Signaling,IL-8 Signaling,Insulin Receptor Signaling,Insulin Secretion Signaling Pathway,mTOR Signaling,PI3K/AKT Signaling,Pulmonary Fibrosis Idiopathic Signaling Pathway,Regulation …
hsa-miR-138-5p	miR-138-5p (miRNAs w/seed GCUGGUG)	10	TargetScan Human	High (predicted)	ERI1	ERI1	-1.186
hsa-miR-138-5p	miR-138-5p (miRNAs w/seed GCUGGUG)	10	TargetScan Human	Moderate (predicted)	EXOSC5	EXOSC5	-1.573	Inhibition of ARE-Mediated mRNA Degradation Pathway,MicroRNA Biogenesis Signaling Pathway
hsa-miR-138-5p	miR-138-5p (miRNAs w/seed GCUGGUG)	10	TargetScan Human	High (predicted)	EZH2	EZH2	-1.132	Adipogenesis pathway,Hepatic Fibrosis Signaling Pathway,HOTAIR Regulatory Pathway,Macrophage Classical Activation Signaling Pathway,Multiple Sclerosis Signaling Pathway,Pulmonary Fibrosis Idiopathic Signaling Pathway,Senescence Pathway
hsa-miR-138-5p	miR-138-5p (miRNAs w/seed GCUGGUG)	10	TargetScan Human	High (predicted)	FAM83D	FAM83D	-1.911
hsa-miR-138-5p	miR-138-5p (miRNAs w/seed GCUGGUG)	10	TargetScan Human	Moderate (predicted)	H2AX	H2AX	-1.583	ATM Signaling,Ferroptosis Signaling Pathway,Hereditary Breast Cancer Signaling,Kinetochore Metaphase Signaling Pathway
hsa-miR-138-5p	miR-138-5p (miRNAs w/seed GCUGGUG)	10	TargetScan Human	Moderate (predicted)	HMGA1	HMGA1	-1.425	IL-4 Signaling,iNOS Signaling
hsa-miR-138-5p	miR-138-5p (miRNAs w/seed GCUGGUG)	10	TargetScan Human	Moderate (predicted)	HNRNPUL1	HNRNPUL1	-1.212
hsa-miR-138-5p	miR-138-5p (miRNAs w/seed GCUGGUG)	10	TargetScan Human	Moderate (predicted)	ID3	ID3	-1.457	Mouse Embryonic Stem Cell Pluripotency
hsa-miR-138-5p	miR-138-5p (miRNAs w/seed GCUGGUG)	10	TargetScan Human	High (predicted)	IER5L	IER5L	-1.588
hsa-miR-138-5p	miR-138-5p (miRNAs w/seed GCUGGUG)	10	TargetScan Human	Moderate (predicted)	KCNN4	KCNN4	-1.057	Adrenomedullin signaling pathway,Cellular Effects of Sildenafil (Viagra),G-Protein Coupled Receptor Signaling,GABA Receptor Signaling,Gustation Pathway,Neuropathic Pain Signaling In Dorsal Horn Neurons,Neurovascular Coupling Signaling Pathway
hsa-miR-138-5p	miR-138-5p (miRNAs w/seed GCUGGUG)	10	miRecords	Experimentally Observed	KRT19	KRT19	-1.293	Glucocorticoid Receptor Signaling
hsa-miR-138-5p	miR-138-5p (miRNAs w/seed GCUGGUG)	10	TargetScan Human	High (predicted)	LIN9	LIN9	-1.049
hsa-miR-138-5p	miR-138-5p (miRNAs w/seed GCUGGUG)	10	Ingenuity Expert Findings,TargetScan Human	Experimentally Observed,High (predicted)	LYPLA1	LYPLA1	-1.347
hsa-miR-138-5p	miR-138-5p (miRNAs w/seed GCUGGUG)	10	TargetScan Human	Moderate (predicted)	MACC1	MACC1	-1.32
hsa-miR-138-5p	miR-138-5p (miRNAs w/seed GCUGGUG)	10	TargetScan Human	Moderate (predicted)	MAPK6	MAPK6	-1.027	Adrenomedullin signaling pathway,Apelin Adipocyte Signaling Pathway,Apelin Cardiomyocyte Signaling Pathway,CDK5 Signaling,CLEAR Signaling Pathway,Endocannabinoid Developing Neuron Pathway,Endocannabinoid Neuronal Synapse Pathway,Endothelin-1 Signaling,Inhibition of ARE-Mediated mRNA Degradation Pathway,Neuroinflammation Signaling Pathway,Opioid Signaling Pathway,Oxytocin Signaling Pathway,Pathoge…
hsa-miR-138-5p	miR-138-5p (miRNAs w/seed GCUGGUG)	10	TargetScan Human	High (predicted)	NINJ1	NINJ1	-1.533
hsa-miR-138-5p	miR-138-5p (miRNAs w/seed GCUGGUG)	10	TargetScan Human	Moderate (predicted)	PDLIM1	PDLIM1	-1.023
hsa-miR-138-5p	miR-138-5p (miRNAs w/seed GCUGGUG)	10	TargetScan Human	High (predicted)	PHB	PHB1	-1.024	Role of OCT4 in Mammalian Embryonic Stem Cell Pluripotency
hsa-miR-138-5p	miR-138-5p (miRNAs w/seed GCUGGUG)	10	TargetScan Human	Moderate (predicted)	PLAU	PLAU	-1.134	Coagulation System,Glioma Invasiveness Signaling,Glucocorticoid Receptor Signaling,Multiple Sclerosis Signaling Pathway,Oncostatin M Signaling,Pulmonary Fibrosis Idiopathic Signaling Pathway,Role Of Chondrocytes In Rheumatoid Arthritis Signaling Pathway,Tumor Microenvironment Pathway
hsa-miR-138-5p	miR-138-5p (miRNAs w/seed GCUGGUG)	10	TargetScan Human	Moderate (predicted)	RFC5	RFC5	-1.025	BER (Base Excision Repair) Pathway,Hereditary Breast Cancer Signaling,Mismatch Repair in Eukaryotes,NER (Nucleotide Excision Repair, Enhanced Pathway),Role of BRCA1 in DNA Damage Response,Role of CHK Proteins in Cell Cycle Checkpoint Control,Sumoylation Pathway
hsa-miR-138-5p	miR-138-5p (miRNAs w/seed GCUGGUG)	10	TargetScan Human,miRecords	Experimentally Observed,High (predicted)	RHOC	RHOC	-1.335	Actin Nucleation by ARP-WASP Complex,Cardiac Hypertrophy Signaling,Cholecystokinin/Gastrin-mediated Signaling,Colorectal Cancer Metastasis Signaling,CXCR4 Signaling,Germ Cell-Sertoli Cell Junction Signaling,Glioblastoma Multiforme Signaling,Glioma Invasiveness Signaling,Gαq Signaling,Hepatic Fibrosis Signaling Pathway,HMGB1 Signaling,HOTAIR Regulatory Pathway,ID1 Signaling Pathway,IL-8 Signaling,…
hsa-miR-138-5p	miR-138-5p (miRNAs w/seed GCUGGUG)	10	TargetScan Human	High (predicted)	RMND5A	RMND5A	-1.258
hsa-miR-138-5p	miR-138-5p (miRNAs w/seed GCUGGUG)	10	TargetScan Human	Moderate (predicted)	RNF223	RNF223	-1.071
hsa-miR-138-5p	miR-138-5p (miRNAs w/seed GCUGGUG)	10	TargetScan Human	Moderate (predicted)	S100A2	S100A2	-1.186
hsa-miR-138-5p	miR-138-5p (miRNAs w/seed GCUGGUG)	10	TargetScan Human	Moderate (predicted)	SGTA	SGTA	-1.04	SNARE Signaling Pathway,Synaptogenesis Signaling Pathway
hsa-miR-138-5p	miR-138-5p (miRNAs w/seed GCUGGUG)	10	TargetScan Human	Moderate (predicted)	SLC2A4RG	SLC2A4RG	-1.199
hsa-miR-138-5p	miR-138-5p (miRNAs w/seed GCUGGUG)	10	TargetScan Human	High (predicted)	TCF3	TCF3	-1.308	Acute Myeloid Leukemia Signaling,Acute Phase Response Signaling,B Cell Receptor Signaling,Basal Cell Carcinoma Signaling,BEX2 Signaling Pathway,CDX Gastrointestinal Cancer Signaling Pathway,Colorectal Cancer Metastasis Signaling,DNA Methylation and Transcriptional Repression Signaling,Endocannabinoid Cancer Inhibition Pathway,Epithelial Adherens Junction Signaling,Factors Promoting Cardiogenesis …
hsa-miR-138-5p	miR-138-5p (miRNAs w/seed GCUGGUG)	10	TargetScan Human	Moderate (predicted)	TPM4	TPM4	-1.686	Calcium Signaling
hsa-miR-138-5p	miR-138-5p (miRNAs w/seed GCUGGUG)	10	TargetScan Human	Moderate (predicted)	TTLL12	TTLL12	-1.126
hsa-miR-138-5p	miR-138-5p (miRNAs w/seed GCUGGUG)	10	TargetScan Human	Moderate (predicted)	UBE2C	UBE2C	-1.075	Hypoxia Signaling in the Cardiovascular System,Protein Ubiquitination Pathway
hsa-miR-138-5p	miR-138-5p (miRNAs w/seed GCUGGUG)	10	miRecords	Experimentally Observed	VCAN	VCAN	-1.136	Semaphorin Neuronal Repulsive Signaling Pathway
hsa-miR-138-5p	miR-138-5p (miRNAs w/seed GCUGGUG)	10	TargetScan Human	High (predicted)	VSIR	VSIR	-1.184
